# Supplementary material for: Summed Probability Distribution of 14C Dates Suggests Regional Divergences in the Population Dynamics of the Jomon Period in Eastern Japan
Source: PLoS One. 2016 Apr 29;11(4):e0154809. doi: 10.1371/journal.pone.0154809 (PMC4851332; doi:10.1371/journal.pone.0154809)
Supplement: S2 File — (ZIP) [file pone.0154809.s003.zip]

Archive with 21 entries (16 files):
- S2/
- S2/.DS_Store
- __MACOSX/
- __MACOSX/S2/
- __MACOSX/S2/._.DS_Store
- S2/.Rapp.history
- __MACOSX/S2/._.Rapp.history
- S2/data/
- S2/data/c14dates.csv
- __MACOSX/S2/data/
- __MACOSX/S2/data/._c14dates.csv
- S2/data/sites.csv
- __MACOSX/S2/data/._sites.csv
- __MACOSX/S2/._data
- S2/log.R
- __MACOSX/S2/._log.R
- S2/README.md
- __MACOSX/S2/._README.md
- S2/src.R
- __MACOSX/S2/._src.R
- __MACOSX/._S2
