# Supplementary material for: Summed Probability Distribution of 14C Dates Suggests Regional Divergences in the Population Dynamics of the Jomon Period in Eastern Japan
Source: PLoS One. 2016 Apr 29;11(4):e0154809. doi: 10.1371/journal.pone.0154809 (PMC4851332; doi:10.1371/journal.pone.0154809)
Supplement: S2 File — (ZIP) [file pone.0154809.s003.zip › S2/data/c14dates.csv]

C14ID	SiteID	C14Age	C14Error	LabCode	deltaC13	deltaC13Error	Material	calCurve	Region
1	1	4690	40	Beta-140235	-26	NA	Charcoal	intcal13	2
2	1	3510	40	Beta-140236	-27.1	NA	Charcoal	intcal13	2
3	1	3630	40	Beta-140237	-26.1	NA	Charcoal	intcal13	2
4	1	4810	40	Beta-140238	-25.5	NA	Charcoal	intcal13	2
5	21	3675	40	MTC-08486	-24.4	1.5	Pottery Residue	intcal13	2
6	22	4425	45	MTC-08487	-28.4	0.9	Pottery Food Residue	intcal13	2
7	22	4580	45	MTC-08488	-25.7	1.3	Pottery Food Residue	intcal13	2
8	22	4600	45	MTC-08489	-29.8	0.8	Pottery Food Residue	intcal13	2
9	22	4650	45	MTC-08490	-27.7	1.2	Pottery Food Residue	intcal13	2
10	22	4380	100	MTC-08491	-31.5	0.8	Pottery Food Residue	intcal13	2
15	5	4360	45	MTC-04036	-27.2	NA	Pottery Food Residue	intcal13	2
16	5	4845	40	MTC-04299	-28.7	NA	Pottery Food Residue	intcal13	2
17	5	4220	50	MTC-04037	-26.7	NA	Pottery Food Residue	intcal13	2
19	5	4630	40	Beta-194402	-26.7	NA	Pottery Food Residue	intcal13	2
20	5	4810	40	MTC-04300	-30	NA	Pottery Food Residue	intcal13	2
21	5	4530	40	MTC-04588	-26.3	NA	Pottery Food Residue	intcal13	2
22	5	4530	45	MTC-04038	-27.5	NA	Pottery Food Residue	intcal13	2
23	5	4570	40	Beta-189559	-26.3	NA	Pottery Food Residue	intcal13	2
24	5	4555	40	MTC-04301	-27.1	NA	Pottery Food Residue	intcal13	2
25	5	4530	50	MTC-04039	-28	NA	Pottery Food Residue	intcal13	2
26	5	5040	190	MTC-04040	-51	NA	Pottery Food Residue	intcal13	2
27	5	4980	40	Beta-189562	-25.6	NA	Pottery Food Residue	intcal13	2
28	5	4900	60	MTC-04711	-27.8	NA	Pottery Food Residue	intcal13	2
30	5	4980	45	MTC-04042	-24.5	NA	Pottery Food Residue	intcal13	2
31	5	5010	40	Beta-189561	-25.8	NA	Pottery Food Residue	intcal13	2
32	5	5310	45	MTC-04043	-27.3	NA	Pottery Food Residue	intcal13	2
33	5	5340	50	Beta-189560	-24.7	NA	Pottery Food Residue	intcal13	2
34	5	4695	45	MTC-04044	-27.4	NA	Pottery Food Residue	intcal13	2
35	5	4880	40	Beta-189563	-25.8	NA	Pottery Food Residue	intcal13	2
36	5	4900	90	MTC-04712	-28.2	NA	Pottery Food Residue	intcal13	2
37	5	4520	60	MTC-04302	-26.1	NA	Pottery Food Residue	intcal13	2
38	5	5195	40	MTC-04045	-26.4	NA	Pottery Food Residue	intcal13	2
41	5	4795	40	MTC-04304	-29.1	NA	Charred Remain	intcal13	2
42	5	3900	80	IAAA-40509	-32.02	0.61	Charred Remain	intcal13	2
43	5	4110	40	IAAA-32085	-28.77	0.95	Charred Remain	intcal13	2
44	5	4440	40	IAAA-32084	-28.55	0.88	Charred Remain	intcal13	2
45	5	4410	40	IAAA-32082	-28.24	0.88	Charred Remain	intcal13	2
46	5	4150	40	IAAA-40510	-28.61	0.68	Charred Remain	intcal13	2
47	5	4230	35	MTC-04303	-26.6	NA	Charred Remain	intcal13	2
48	5	4340	45	MTC-05828	-28.9	NA	Charred Remain	intcal13	2
49	5	3755	45	MTC-05829	-30.5	NA	Charred Remain	intcal13	2
50	5	4115	45	MTC-05830	-26.7	NA	Charred Remain	intcal13	2
51	5	3880	25	PLD-4858	-27.08	0.12	Charred Remain	intcal13	2
52	5	3960	25	PLD-4859	-26.62	0.11	Charred Remain	intcal13	2
53	5	3980	25	PLD-4860	-26.76	0.13	Charred Remain	intcal13	2
54	5	3945	25	PLD-4861	-27	0.12	Charred Remain	intcal13	2
56	5	3985	25	PLD-4863	-27.03	0.11	Seed/Nut	intcal13	2
57	5	4045	25	PLD-4864	-25.26	0.1	Charred Remain	intcal13	2
58	5	3975	25	PLD-4865	-27.38	0.11	Charred Remain	intcal13	2
59	5	3885	25	PLD-4866	-25.92	0.1	Charred Remain	intcal13	2
60	5	3950	25	PLD-4867	-25.91	0.13	Charred Remain	intcal13	2
61	5	4525	30	PLD-4868	-26.4	0.13	Charred Remain	intcal13	2
62	5	4515	25	PLD-4869	-25.86	0.14	Charred Remain	intcal13	2
63	5	4490	25	PLD-4870	-25.04	0.14	Charred Remain	intcal13	2
64	5	4480	25	PLD-4871	-25.98	0.14	Charred Remain	intcal13	2
65	5	4710	25	PLD-4850	-25.1	0.16	Charred Remain	intcal13	2
66	5	4720	25	PLD-4851	-26.34	0.14	Charred Remain	intcal13	2
67	5	4655	25	PLD-4852	-27.14	0.16	Charred Remain	intcal13	2
68	5	4695	25	PLD-4853	-26.04	0.12	Charred Remain	intcal13	2
69	5	3900	25	PLD-4854	-24.58	0.13	Seed/Nut	intcal13	2
71	5	4100	25	PLD-4856	-25.57	0.11	Seed/Nut	intcal13	2
72	5	4060	25	PLD-4857	-25.52	0.13	Seed/Nut	intcal13	2
73	5	4630	35	PLD-5156	-38.16	0.76	Charred Remain	intcal13	2
74	5	4735	25	PLD-5157	-26.48	0.11	Charred Remain	intcal13	2
75	5	4665	25	PLD-5158	-25.69	0.13	Charred Remain	intcal13	2
76	5	4420	40	IAAA-71879	-28.3	0.52	Seed/Nut	intcal13	2
77	5	4520	40	IAAA-71880	-31.75	0.62	Seed/Nut	intcal13	2
78	5	4590	40	IAAA-71881	-28.26	0.49	Seed/Nut	intcal13	2
79	5	4630	40	IAAA-71882	-28.68	0.61	Seed/Nut	intcal13	2
80	5	4730	40	IAAA-71883	-27.52	0.37	Seed/Nut	intcal13	2
81	5	4080	70	MTC-11854	-30.2	4.5	Wood	intcal13	2
82	5	4130	80	MTC-11855	-25.8	3.8	Wood	intcal13	2
83	5	4160	50	MTC-11856	-25.3	3.3	Wood	intcal13	2
84	5	4120	60	MTC-11857	-25	3.5	Wood	intcal13	2
85	5	4030	60	MTC-11858	-26	3.3	Wood	intcal13	2
86	5	4190	50	MTC-11859	-24.9	3.1	Wood	intcal13	2
87	5	4000	60	MTC-11860	-24.4	3.8	Wood	intcal13	2
92	5	3930	70	MTC-11865	-30.8	4.6	Wood	intcal13	2
93	5	3860	70	MTC-11866	-25.1	4.4	Wood	intcal13	2
94	5	4120	60	MTC-11867	-25.2	3.8	Wood	intcal13	2
96	15	4180	40	Beta-197424	-26.3	NA	Pottery Food Residue	intcal13	2
97	15	3870	35	MTC-05214	-27.1	NA	Pottery Food Residue	intcal13	2
99	15	3945	40	MTC-05391	-31.7	NA	Pottery Food Residue	intcal13	2
100	15	4145	35	MTC-05392	-29.3	NA	Pottery Food Residue	intcal13	2
101	31	5065	30	PLD-11566	-24.72	0.31	Pottery Food Residue	intcal13	2
103	31	5500	25	PLD-11568	-25.35	0.17	Pottery Food Residue	intcal13	2
104	31	5055	25	PLD-11569	-24.47	0.11	Pottery Food Residue	intcal13	2
105	31	4980	25	PLD-11570	-25.62	0.21	Pottery Food Residue	intcal13	2
106	31	4720	25	PLD-11571	-25.62	0.21	Pottery Food Residue	intcal13	2
107	31	4805	25	PLD-11572	-25.77	0.11	Pottery Food Residue	intcal13	2
108	31	4750	25	PLD-11573	-25.87	0.14	Pottery Food Residue	intcal13	2
110	31	4470	25	PLD-11575	-27.62	0.14	Pottery Food Residue	intcal13	2
111	31	4510	25	PLD-11576	-27.23	0.19	Pottery Food Residue	intcal13	2
112	31	5070	25	PLD-11577	-25.5	0.13	Pottery Food Residue	intcal13	2
113	31	4500	25	PLD-11578	-28.26	0.13	Seed/Nut	intcal13	2
114	31	4620	25	PLD-11579	-26.05	0.12	Seed/Nut	intcal13	2
115	31	4605	25	PLD-11580	-26.62	0.13	Seed/Nut	intcal13	2
116	31	4670	25	PLD-11581	-27.93	0.12	Seed/Nut	intcal13	2
126	20	4280	40	Beta-209317	-25.2	NA	Pottery Food Residue	intcal13	2
129	20	2875	30	MTC-06393	-28.9	NA	Pottery Food Residue	intcal13	2
130	20	2925	35	MTC-06394	-26.2	NA	Pottery Food Residue	intcal13	2
131	20	2960	30	MTC-06395	-26.8	NA	Pottery Food Residue	intcal13	2
132	20	2580	80	MTC-06396	-27.6	NA	Pottery Food Residue	intcal13	2
134	8	3785	25	PLD-4161	-26.1	0.15	Charred Remain	intcal13	2
135	8	4140	25	PLD-4162	-25.99	0.13	Charred Remain	intcal13	2
136	8	4150	25	PLD-4163	-25.86	0.13	Charred Remain	intcal13	2
137	8	4075	30	PLD-4165	-26.11	0.14	Charred Remain	intcal13	2
139	8	4095	25	PLD-4166	-25.18	0.13	Charred Remain	intcal13	2
140	8	4135	25	PLD-4167	-27.76	0.14	Charred Remain	intcal13	2
141	8	4070	25	PLD-4168	-31.46	0.27	Charred Remain	intcal13	2
142	8	4150	25	PLD-4169	-26.15	0.13	Charred Remain	intcal13	2
143	8	4135	25	PLD-4170	-25.68	0.15	Charred Remain	intcal13	2
144	12	2950	50	IAAA-30443	-26.95	1.89	Pottery Food Residue	intcal13	2
147	12	2720	80	IAAA-30447	-27.19	1.34	Lacquer	intcal13	2
148	12	2580	60	IAAA-30446	-26.73	1.47	Pottery Food Residue	intcal13	2
155	12	2930	30	MTC-04330	-28.7	NA	Pottery Food Residue	intcal13	2
156	12	3080	40	Beta-190354	-24.9	NA	Pottery Food Residue	intcal13	2
158	12	2610	35	MTC-04332	-26.7	NA	Lacquer	intcal13	2
159	12	2980	35	MTC-03795	-28.7	NA	Lacquer	intcal13	2
160	12	3040	60	MTC-03796	-29.1	NA	Lacquer	intcal13	2
161	12	3140	40	Beta-163814	-26.2	NA	Seed/Nut	intcal13	2
162	12	3140	40	Beta-163815	-24.2	NA	Seed/Nut	intcal13	2
163	12	3120	40	Beta-163816	-25.4	NA	Seed/Nut	intcal13	2
166	12	2925	20	PLD-4128	-25.35	0.11	Pottery Food Residue	intcal13	2
167	12	2960	20	PLD-4127	-26.9	0.12	Pottery Food Residue	intcal13	2
169	3	5000	35	MTC-07409	-24.1	NA	Pottery Food Residue	intcal13	2
170	3	5005	35	MTC-07410	-26.1	NA	Charred Remain	intcal13	2
171	3	5045	35	MTC-07411	-24.3	NA	Seed/Nut	intcal13	2
172	3	4910	30	MTC-07412	-24.4	NA	Seed/Nut	intcal13	2
173	3	4860	30	MTC-07413	-24.9	NA	Seed/Nut	intcal13	2
179	3	4920	30	PLD-6043	-24.66	0.32	Bone	intcal13	2
187	24	3965	45	MTC-08495	-27.7	1	Pottery Food Residue	intcal13	2
188	24	3950	100	MTC-08496	-30.3	0.7	Pottery Food Residue	intcal13	2
189	24	5725	45	MTC-08497	-27.1	1	Pottery Food Residue	intcal13	2
195	16	3845	40	MTC-05216	-25.3	NA	Pottery Food Residue	intcal13	2
196	23	6870	50	MTC-08492	-31.4	0.7	Pottery Food Residue	intcal13	2
197	9	4015	25	PLD-4176	-26.37	0.15	Charred Remain	intcal13	2
198	9	4095	25	PLD-4177	-28.25	0.13	Charred Remain	intcal13	2
199	9	3995	25	PLD-4178	-28.11	0.15	Charred Remain	intcal13	2
200	9	4000	25	PLD-4179	-26.32	0.13	Charred Remain	intcal13	2
201	9	4040	25	PLD-4180	-28.77	0.13	Charred Remain	intcal13	2
202	9	4055	25	PLD-4181	-27.73	0.14	Charred Remain	intcal13	2
203	9	4010	25	PLD-4182	-26.66	0.14	Charred Remain	intcal13	2
204	9	3995	25	PLD-4183	-29.18	0.13	Charred Remain	intcal13	2
205	9	4040	30	PLD-4184	-28.32	0.16	Charred Remain	intcal13	2
219	4	5020	50	Beta-187223	-25	NA	Pottery Food Residue	intcal13	2
220	26	2530	45	MTC-08954	-29.3	2.8	Pottery Food Residue	intcal13	2
222	26	2535	20	PLD-8227	-27.31	0.18	Pottery Food Residue	intcal13	2
225	10	4730	40	Beta-180279	-27.8	NA	Pottery Food Residue	intcal13	2
226	10	4510	35	MTC-03491	-26.6	NA	Pottery Food Residue	intcal13	2
227	10	4615	40	MTC-03776	-27.7	NA	Pottery Food Residue	intcal13	2
229	10	4565	40	MTC-03777	-25.7	NA	Pottery Food Residue	intcal13	2
230	10	4525	35	MTC-03492	-27.5	NA	Pottery Food Residue	intcal13	2
231	10	4565	40	MTC-03778	-31.7	NA	Pottery Food Residue	intcal13	2
232	10	4560	40	Beta-180281	-26.4	NA	Pottery Food Residue	intcal13	2
233	10	4560	40	Beta-180280	-26.6	NA	Pottery Food Residue	intcal13	2
234	10	4550	40	Beta-182488	-26.2	NA	Pottery Food Residue	intcal13	2
236	10	4550	35	MTC-03493	-38.1	NA	Charred Remain	intcal13	2
237	10	4475	35	MTC-03494	-33	NA	Charred Remain	intcal13	2
238	10	4500	35	MTC-03495	-29.2	NA	Charred Remain	intcal13	2
239	10	4510	35	MTC-03496	-31.3	NA	Charred Remain	intcal13	2
240	10	4500	60	MTC-03497	-29.8	NA	Charred Remain	intcal13	2
241	10	4515	35	MTC-03498	-29.9	NA	Charred Remain	intcal13	2
242	10	4515	35	MTC-03499	-27.7	NA	Charred Remain	intcal13	2
243	10	4530	35	MTC-03500	-27.2	NA	Charred Remain	intcal13	2
244	10	4460	35	MTC-03501	-26.6	NA	Charred Remain	intcal13	2
245	10	4440	50	MTC-03502	-26.2	NA	Charred Remain	intcal13	2
246	10	2560	60	MTC-03779	-25.8	NA	Charred Remain	intcal13	2
247	10	4455	35	MTC-03503	-27.6	NA	Charred Remain	intcal13	2
248	10	4505	35	MTC-03504	-27.8	NA	Charred Remain	intcal13	2
249	10	4525	35	MTC-03505	-27	NA	Charred Remain	intcal13	2
250	10	4540	35	MTC-03506	-27	NA	Charred Remain	intcal13	2
251	14	2570	30	IAAA-41126	-26.63	0.6	Pottery Food Residue	intcal13	2
263	33	3090	50	IAAA-30445	-26	1.63	Seed/Nut	intcal13	2
267	33	3140	40	Beta-187229	-25.4	NA	Charred Remain	intcal13	2
269	33	3175	25	PLD-4173	-25.59	0.16	Charred Remain	intcal13	2
271	33	3175	25	PLD-4171	-27.85	0.13	Seed/Nut	intcal13	2
277	22	4370	40	Tka-14431	-27.3	NA	Seed/Nut	intcal13	2
278	22	4450	45	Tka-14432	-24.3	NA	Seed/Nut	intcal13	2
279	22	4385	30	Tka-14483	-26	NA	Pottery Food Residue	intcal13	2
280	6	4120	45	Tka-14477	-24.2	NA	Seed/Nut	intcal13	2
281	6	4315	40	Tka-14478	-27	NA	Seed/Nut	intcal13	2
282	6	4300	40	Tka-14479	-25.9	NA	Seed/Nut	intcal13	2
283	6	4320	35	Tka-14480	-29	NA	Seed/Nut	intcal13	2
285	25	4165	40	Tka-14482	-24.8	NA	Seed/Nut	intcal13	2
286	5	4130	130	Tka-14484	-24.1	NA	Pottery Food Residue	intcal13	2
287	5	4560	45	Tka-14485	-24.1	NA	Pottery Food Residue	intcal13	2
289	5	4290	40	Tka-14487	-28.1	NA	Pottery Food Residue	intcal13	2
297	43	4160	40	Tka-14492	-24.9	NA	Pottery Food Residue	intcal13	2
298	6	3525	40	Tka-14496	-24.5	NA	Pottery Food Residue	intcal13	2
301	6	4110	35	Tka-14499	-28.5	NA	Pottery Food Residue	intcal13	2
302	6	4025	35	Tka-14500	-26.8	NA	Pottery Food Residue	intcal13	2
303	6	3995	30	Tka-14501	-26.8	NA	Pottery Food Residue	intcal13	2
305	5	4005	40	Tka-14424	-31.7	NA	Charred Remain	intcal13	2
306	5	4080	35	Tka-14425	-25.9	NA	Charred Remain	intcal13	2
307	5	4130	40	Tka-14426	-25.8	NA	Charred Remain	intcal13	2
310	6	4602	36	IAAA-50510	-29.6	NA	Seed/Nut	intcal13	2
311	6	4430	50	Beta-174582	-26.1	NA	Seed/Nut	intcal13	2
312	6	4350	50	Beta-174574	-27.6	NA	Wood	intcal13	2
313	6	4400	40	Beta-174575	-27.6	NA	Wood	intcal13	2
314	6	4660	50	Beta-174576	-26.6	NA	Seed/Nut	intcal13	2
315	6	4102	41	IAAA-52426	-28.3	NA	Seed/Nut	intcal13	2
316	6	4540	40	Beta-186358	-24.8	NA	Seed/Nut	intcal13	2
317	22	4420	40	IAAA-70632	-29.4	NA	Wood	intcal13	2
318	22	4450	40	IAAA-70633	-25.6	NA	Seed/Nut	intcal13	2
319	22	4270	40	IAAA-70634	-26.7	NA	Seed/Nut	intcal13	2
320	6	4440	40	Beta-194377	-26.7	NA	Charred Remain	intcal13	2
321	6	4500	40	Beta-194380	-26.8	NA	Charred Remain	intcal13	2
322	6	4450	40	Beta-194381	-25.4	NA	Charred Remain	intcal13	2
324	6	4120	50	Beta-174581	-25	NA	Seed/Nut	intcal13	2
325	9	3820	40	Beta-199686	-25.1	NA	Charred Remain	intcal13	2
326	9	4080	40	Beta-199689	-27.1	NA	Charred Remain	intcal13	2
327	5	3750	80	Beta-87145	-26.1	NA	Charred Remain	intcal13	2
328	6	3230	50	Beta-174583	-25.5	NA	Charred Remain	intcal13	2
329	5	5030	50	Beta-116000	-26.7	NA	Wood	intcal13	2
330	5	4950	50	Beta-116001	-27.4	NA	Wood	intcal13	2
331	5	5050	60	Beta-87143	-27.8	NA	Seed/Nut	intcal13	2
332	5	4960	60	Beta-87144	-31.6	NA	Organic	intcal13	2
333	5	4779	87	NUTA-5366	-25.8	NA	Wood	intcal13	2
334	5	4732	83	NUTA-5374	-25.6	NA	Wood	intcal13	2
335	5	5145	90	NUTA-5368	-26.3	NA	Wood	intcal13	2
336	5	4842	86	NUTA-5375	-26.4	NA	Wood	intcal13	2
337	5	4781	92	NUTA-5376	-25.9	NA	Wood	intcal13	2
338	5	5103	87	NUTA-5373	-26.7	NA	Wood	intcal13	2
339	5	5005	88	NUTA-5347	-25.8	NA	Wood	intcal13	2
340	5	5077	84	NUTA-5369	-25.9	NA	Wood	intcal13	2
341	5	5108	196	NUTA-5446	-26.6	NA	Wood	intcal13	2
342	5	4970	119	NUTA-5448	-26.8	NA	Wood	intcal13	2
343	50	4980	40	Beta-119437	-27.2	NA	Charred Remain	intcal13	2
344	50	5050	40	Beta-119438	-26.4	NA	Charred Remain	intcal13	2
351	5	4850	50	Beta-115998	-25.7	NA	Wood	intcal13	2
352	5	4970	50	Beta-115999	-26.8	NA	Wood	intcal13	2
353	5	4780	70	Beta-127603	-27	NA	Charred Remain	intcal13	2
354	5	4580	70	Beta-127604	-28	NA	Charred Remain	intcal13	2
355	5	4970	50	Beta-112341	-26.4	NA	Wood	intcal13	2
361	5	4821	46	NUTA2-719	-24.8	NA	Pottery Food Residue	intcal13	2
362	6	4980	40	IAAA-60564	-26.1	NA	Wood	intcal13	2
363	44	4640	40	Beta-199694	-25.4	NA	Charred Remain	intcal13	2
364	45	4740	50	Beta-162496	-24.3	NA	Wood	intcal13	2
365	45	4800	40	Beta-162497	-25.4	NA	Wood	intcal13	2
366	5	4680	50	Beta-112353	-27.4	NA	Wood	intcal13	2
367	5	4650	50	Beta-111795	-32.5	NA	Wood	intcal13	2
368	5	4553	45	NUTA2-720	-24.8	NA	Pottery Food Residue	intcal13	2
369	5	4570	50	Beta-112349	-31.7	NA	Wood	intcal13	2
370	5	4600	50	Beta-112350	-28.2	NA	Wood	intcal13	2
372	5	4680	50	Beta-112352	-24.2	NA	Wood	intcal13	2
374	5	4430	40	NUTA2-628	-25.8	NA	Wood	intcal13	2
375	5	4640	50	Beta-112348	-26.5	NA	Wood	intcal13	2
376	44	4510	40	Beta-199693	-25.2	NA	Charred Remain	intcal13	2
378	44	4470	40	IAAA-51678	-30.4	NA	Charred Remain	intcal13	2
379	44	4700	40	IAAA-51679	-27	NA	Charred Remain	intcal13	2
380	10	4470	40	Beta-137327	-26.2	NA	Charred Remain	intcal13	2
381	10	4440	40	Beta-137328	-24.1	NA	Charred Remain	intcal13	2
382	10	4460	40	Beta-137329	-27	NA	Charred Remain	intcal13	2
383	10	4560	40	Beta-137330	-26.4	NA	Charred Remain	intcal13	2
384	10	4470	40	Beta-137331	-26.5	NA	Charred Remain	intcal13	2
385	5	4560	50	Beta-112346	-26.5	NA	Wood	intcal13	2
386	5	4430	50	Beta-112347	-28.9	NA	Wood	intcal13	2
387	5	4678	40	NUTA2-625	-25.2	NA	Charred Remain	intcal13	2
388	5	4469	40	NUTA2-623	-25.5	NA	Pottery Food Residue	intcal13	2
389	6	4460	40	Beta-194378	-26.3	NA	Charred Remain	intcal13	2
392	31	4450	40	IAAA-60531	-25.2	NA	Charred Remain	intcal13	2
393	31	4570	40	IAAA-60532	-26.4	NA	Charred Remain	intcal13	2
395	5	4420	60	Beta-112340	-25.8	NA	Wood	intcal13	2
397	5	4465	41	NUTA2-629	-24.6	NA	Pottery Food Residue	intcal13	2
398	5	4470	50	Beta-112337	-27.1	NA	Wood	intcal13	2
399	5	4410	60	Beta-112338	-26.9	NA	Wood	intcal13	2
400	5	4400	50	Beta-112339	-25.2	NA	Wood	intcal13	2
401	6	3900	40	Beta-162501	-24.9	NA	Charred Remain	intcal13	2
402	6	4410	40	Beta-162502	-25.5	NA	Charred Remain	intcal13	2
403	5	4330	50	Beta-112342	-29	NA	Wood	intcal13	2
404	5	4490	70	Beta-111794	-28.4	NA	Wood	intcal13	2
405	5	4800	60	Beta-116077	-25.7	NA	Wood	intcal13	2
406	5	4660	60	Beta-116078	-25.2	NA	Wood	intcal13	2
407	5	4630	60	Beta-116080	-27.4	NA	Wood	intcal13	2
409	6	4510	40	Beta-194379	-26.5	NA	Charred Remain	intcal13	2
410	46	4420	40	Beta-162482	-26.7	NA	Charred Remain	intcal13	2
411	5	4397	42	NUTA2-622	-26	NA	Pottery Food Residue	intcal13	2
412	5	4100	50	Beta-112345	-28.7	NA	Wood	intcal13	2
413	5	4520	60	Beta-116079	-26	NA	Wood	intcal13	2
414	5	3880	50	Beta-112343	-31.3	NA	Wood	intcal13	2
415	5	3910	50	Beta-112344	-32.1	NA	Wood	intcal13	2
416	6	4450	40	IAAA-60561	-31.1	NA	Wood	intcal13	2
417	15	3990	40	Beta-194374	-26.3	NA	Charred Remain	intcal13	2
419	35	3600	40	Beta-167980	-26.2	NA	Charred Remain	intcal13	2
420	35	3550	40	Beta-167981	-25.8	NA	Charred Remain	intcal13	2
422	1	3660	40	Beta-174433	-26	NA	Charred Remain	intcal13	2
425	35	3620	40	Beta-167982	-24.8	NA	Charred Remain	intcal13	2
426	1	3710	40	Beta-174434	-25	NA	Charred Remain	intcal13	2
428	23	3600	40	Beta-199661	-26.2	NA	Charred Remain	intcal13	2
429	23	3640	40	Beta-199662	-25.8	NA	Charred Remain	intcal13	2
430	45	3720	40	Beta-149642	-26.2	NA	Charred Remain	intcal13	2
431	40	3660	40	Beta-156600	-24.5	NA	Charred Remain	intcal13	2
432	40	3660	40	Beta-156601	-27	NA	Charred Remain	intcal13	2
433	40	3660	40	Beta-148915	-29	NA	Wood	intcal13	2
434	40	3710	40	Beta-148916	-26.9	NA	Wood	intcal13	2
435	40	3670	40	Beta-148917	-24.5	NA	Wood	intcal13	2
436	48	3260	40	Beta-137342	-24.6	NA	Charred Remain	intcal13	2
437	48	3260	40	Beta-137343	-24.2	NA	Charred Remain	intcal13	2
438	14	3220	40	Beta-186363	-25.9	NA	Charred Remain	intcal13	2
439	49	2540	50	Beta-158787	-26	NA	Charred Remain	intcal13	2
440	49	3050	50	Beta-158788	-28.1	NA	Charred Remain	intcal13	2
441	45	3020	40	Beta-149640	-27.9	NA	Charred Remain	intcal13	2
442	45	3130	40	Beta-149641	-27.9	NA	Charred Remain	intcal13	2
443	45	3050	50	IAAA-10312	-27.1	NA	Charred Remain	intcal13	2
444	45	3720	60	IAAA-10313	-31.7	NA	Charred Remain	intcal13	2
450	35	4390	40	Beta-174953	-26.2	NA	Charred Remain	intcal13	2
451	35	4180	40	Beta-174954	-25.8	NA	Charred Remain	intcal13	2
452	35	3640	40	Beta-183657	-26.4	NA	Charred Remain	intcal13	2
453	35	4730	40	Beta-183658	-27	NA	Charred Remain	intcal13	2
454	35	3720	40	Beta-183659	-25	NA	Charred Remain	intcal13	2
455	37	3900	50	Beta-167979	-28.1	NA	Wood	intcal13	2
457	51	3100	40	IAAA-31759	-24.41	0.82	Wood	intcal13	2
458	51	4460	60	IAAA-31760	-24.3	0.72	Wood	intcal13	2
459	51	3011	30	IAAA-31761	-25.56	0.79	Wood	intcal13	2
462	51	3510	26	PLD-7690	-26.59	NA	Pottery Food Residue	intcal13	2
464	51	4718	25	PLD-7367	-26.55	NA	Pottery Food Residue	intcal13	2
465	51	4452	26	PLD-7691	-28.65	NA	Pottery Food Residue	intcal13	2
466	51	4724	25	PLD-7368	-24.88	NA	Pottery Food Residue	intcal13	2
467	51	4517	25	PLD-7369	-29.15	NA	Pottery Food Residue	intcal13	2
471	51	3146	22	PLD-7692	-29.07	NA	Organic	intcal13	2
475	51	7217	29	PLD-13026	-26.23	NA	Charred Remain	intcal13	2
479	14	3890	40	Beta-162504	-28.8	NA	Charred Remain	intcal13	2
504	42	4709	34	IAAA-82229	-24.02	NA	Wood	intcal13	2
506	42	4850	38	IAAA-82231	-25.16	NA	Wood	intcal13	2
507	42	4806	36	IAAA-82232	-25.3	NA	Wood	intcal13	2
510	42	4810	38	IAAA-82235	-25.11	NA	Wood	intcal13	2
511	42	4817	36	IAAA-82236	-25.16	NA	Wood	intcal13	2
512	42	4823	34	IAAA-82237	-24.14	NA	Wood	intcal13	2
513	42	4936	38	IAAA-82238	-26.03	NA	Wood	intcal13	2
514	60	4678	25	IAAA-90493	-27.05	NA	Charcoal	intcal13	2
515	60	4147	23	IAAA-90494	-29.74	NA	Charcoal	intcal13	2
516	60	4123	27	IAAA-90495	-24.52	NA	Charcoal	intcal13	2
517	60	4134	24	IAAA-90496	-24.95	NA	Charcoal	intcal13	2
518	60	4114	26	IAAA-90497	-25.86	NA	Charcoal	intcal13	2
534	47	2980	40	Beta-149616	-25.2	NA	Charred Remain	intcal13	2
535	47	2890	40	Beta-149617	-25.8	NA	Charred Remain	intcal13	2
536	47	2970	40	Beta-156586	-24.5	NA	Charred Remain	intcal13	2
537	47	2680	50	Beta-156587	-25.5	NA	Charred Remain	intcal13	2
538	47	3010	50	Beta-156588	-25.3	NA	Charred Remain	intcal13	2
539	47	6610	70	Beta-156589	-25.4	NA	Charred Remain	intcal13	2
540	47	2700	50	Beta-156590	-24.5	NA	Charred Remain	intcal13	2
542	47	3690	40	Beta-162474	-27.1	NA	Charred Remain	intcal13	2
543	47	3570	40	Beta-169645	-25.3	NA	Charred Remain	intcal13	2
544	47	2860	40	Beta-162476	-28.4	NA	Charred Remain	intcal13	2
567	72	4030	40	IAAA-71851	-27.67	NA	Wood	intcal13	2
568	72	4030	40	IAAA-71852	-30.36	NA	Wood	intcal13	2
569	72	3990	30	IAAA-80659	-25.38	NA	Wood	intcal13	2
570	73	3616	30	IAAA-81501	-26.16	NA	Pottery Food Residue	intcal13	2
572	73	3599	28	IAAA-81503	-27.41	NA	Pottery Food Residue	intcal13	2
573	73	3680	29	IAAA-81504	-24.6	NA	Pottery Food Residue	intcal13	2
575	73	3611	28	IAAA-81506	-27.05	NA	Pottery Food Residue	intcal13	2
583	23	3750	40	Beta-199663	-26.2	NA	Charred Remain	intcal13	2
704	142	7170	50	MTC-05218	-24.2	NA	Pottery Food Residue	intcal13	1
705	142	7110	45	MTC-05219	-24.1	NA	Pottery Food Residue	intcal13	1
707	142	7155	45	MTC-05081	-27.1	NA	Charred Remain	intcal13	1
709	142	7420	40	Beta-197018	-26.9	NA	Charred Remain	intcal13	1
732	106	6230	40	Beta-157919	-25.2	NA	Charred Remain	intcal13	1
733	106	6230	50	Beta-157921	-25.8	NA	Charred Remain	intcal13	1
734	106	6220	40	MTC-04906	-27.4	NA	Charred Remain	intcal13	1
735	158	5810	50	IAAA-31129	-27.23	0.88	Pottery Food Residue	intcal13	1
736	158	5860	40	Beta-189954	-25.1	NA	Pottery Food Residue	intcal13	1
737	158	5600	40	IAAA-31130	-37.32	0.68	Pottery Food Residue	intcal13	1
738	158	5590	40	Beta-189955	-25.9	NA	Pottery Food Residue	intcal13	1
739	159	5090	30	IAAA-11633	-28.22	0.74	Charred Remain	intcal13	1
740	159	5120	30	IAAA-11634	-28.74	0.7	Charred Remain	intcal13	1
745	162	4550	50	IAAA-30038	-27.47	1.84	Pottery Food Residue	intcal13	1
746	162	4790	40	Beta-189942	-24.6	NA	Pottery Food Residue	intcal13	1
747	163	5285	40	MTC-05224	-28	NA	Seed/Nut	intcal13	1
748	163	5355	40	MTC-05225	-28.5	NA	Seed/Nut	intcal13	1
749	163	5300	40	MTC-05226	-31.1	NA	Seed/Nut	intcal13	1
750	114	5110	30	IAAA-11629	-25.4	0.67	Charred Remain	intcal13	1
751	135	4330	40	Beta-201262	-26.5	NA	Seed/Nut	intcal13	1
752	135	4110	40	Beta-201263	-27.4	NA	Seed/Nut	intcal13	1
753	135	4210	40	Beta-201264	-28.2	NA	Seed/Nut	intcal13	1
754	135	4440	40	Beta-201266	-26.2	NA	Seed/Nut	intcal13	1
755	135	4380	40	Beta-201265	-28.2	NA	Seed/Nut	intcal13	1
756	135	4110	40	MTC-05835	-25.5	NA	Seed/Nut	intcal13	1
757	135	4070	45	MTC-05836	-28.3	NA	Seed/Nut	intcal13	1
758	135	4515	45	MTC-05837	-24.8	NA	Seed/Nut	intcal13	1
759	135	4155	45	MTC-05839	-26.4	NA	Seed/Nut	intcal13	1
760	135	4475	45	MTC-05840	-26.5	NA	Seed/Nut	intcal13	1
761	135	4420	45	MTC-05841	-29.7	NA	Seed/Nut	intcal13	1
762	135	4175	40	MTC-05842	-27.2	NA	Seed/Nut	intcal13	1
763	135	4475	45	MTC-05838	-26.2	NA	Seed/Nut	intcal13	1
764	163	5265	30	PLD-4136	-29.9	0.12	Seed/Nut	intcal13	1
765	163	5280	30	PLD-4137	-26.19	0.12	Seed/Nut	intcal13	1
766	163	5255	30	PLD-4138	-27.15	0.12	Seed/Nut	intcal13	1
767	163	5235	30	PLD-4139	-26.94	0.17	Seed/Nut	intcal13	1
768	163	5290	30	PLD-4140	-26.6	0.15	Seed/Nut	intcal13	1
769	163	5220	30	PLD-4141	-26.6	0.18	Seed/Nut	intcal13	1
770	163	5290	30	PLD-4142	-28.29	0.13	Seed/Nut	intcal13	1
772	163	5420	30	PLD-4144	-26.02	0.12	Seed/Nut	intcal13	1
773	163	5315	30	PLD-4145	-29.02	0.17	Seed/Nut	intcal13	1
776	158	5545	25	PLD-4455	-25.09	0.19	Pottery Food Residue	intcal13	1
777	158	5630	25	PLD-4456	-25.23	0.12	Pottery Food Residue	intcal13	1
779	135	4555	40	MTC-06387	-27.8	NA	Wood	intcal13	1
780	135	4550	40	MTC-06388	-25.8	NA	Wood	intcal13	1
781	163	5275	25	PLD-5192	-26.2	0.11	Seed/Nut	intcal13	1
782	163	5275	25	PLD-5193	-29.39	0.11	Seed/Nut	intcal13	1
783	163	5350	25	PLD-5194	-24.66	0.15	Seed/Nut	intcal13	1
784	163	5360	25	PLD-5195	-26.1	0.11	Seed/Nut	intcal13	1
785	163	5315	25	PLD-5196	-25.65	0.12	Seed/Nut	intcal13	1
786	163	5275	25	PLD-5197	-26.99	0.11	Seed/Nut	intcal13	1
787	163	5285	25	PLD-5198	-26.28	0.13	Seed/Nut	intcal13	1
788	163	5260	25	PLD-5199	-28.16	0.14	Seed/Nut	intcal13	1
789	163	5280	25	PLD-5200	-26.25	0.11	Seed/Nut	intcal13	1
790	163	5315	25	PLD-5201	-24.81	0.12	Seed/Nut	intcal13	1
793	135	4050	30	MTC-06732	-29.8	NA	Wood	intcal13	1
796	132	5160	60	PLD-5972	-47.15	1.85	Charred Remain	intcal13	1
797	132	5245	30	PLD-5973	-27.97	0.13	Charred Remain	intcal13	1
799	164	5315	25	PLD-10718	-26.18	0.13	Pottery Food Residue	intcal13	1
800	164	5760	25	PLD-10719	-24.98	0.12	Pottery Food Residue	intcal13	1
801	164	5760	25	PLD-10720	-26.98	0.14	Pottery Food Residue	intcal13	1
802	164	5355	25	PLD-10721	-25.47	0.29	Pottery Food Residue	intcal13	1
803	164	5730	25	PLD-10722	-24.68	0.14	Pottery Food Residue	intcal13	1
804	164	5440	25	PLD-10723	-26.05	0.26	Pottery Food Residue	intcal13	1
805	164	5450	25	PLD-10724	-26.7	0.17	Pottery Food Residue	intcal13	1
806	164	5860	25	PLD-10725	-25.6	0.18	Pottery Food Residue	intcal13	1
807	164	5325	25	PLD-10726	-26.91	0.16	Pottery Food Residue	intcal13	1
808	164	5740	25	PLD-10727	-27	0.19	Pottery Food Residue	intcal13	1
809	164	5930	25	PLD-10728	-28.93	0.15	Pottery Food Residue	intcal13	1
810	164	5715	25	PLD-10729	-26.7	0.13	Pottery Food Residue	intcal13	1
811	164	5390	25	PLD-10730	-28.79	0.29	Pottery Food Residue	intcal13	1
814	164	5710	25	PLD-10732	-26.67	0.2	Pottery Food Residue	intcal13	1
815	164	5560	25	PLD-10733	-24.15	0.17	Pottery Food Residue	intcal13	1
816	164	5425	25	PLD-10734	-26.77	0.2	Pottery Food Residue	intcal13	1
817	93	4425	40	MTC-04359	-27.9	NA	Seed/Nut	intcal13	1
818	94	4000	30	IAAA-11636	-24.74	0.72	Pottery Food Residue	intcal13	1
819	95	4400	40	Beta-164146	-26.4	NA	Pottery Food Residue	intcal13	1
820	95	4390	40	Beta-164145	-24.1	NA	Pottery Food Residue	intcal13	1
821	96	4505	35	MTC-04313	-26.3	NA	Pottery Food Residue	intcal13	1
822	97	4410	40	Beta-164148	-27.1	NA	Pottery Food Residue	intcal13	1
823	97	4370	40	Beta-164147	-26.5	NA	Pottery Food Residue	intcal13	1
824	98	4010	40	Beta-187222	-25.3	NA	Pottery Food Residue	intcal13	1
826	100	4440	40	Beta-191841	-26	NA	Lacquer	intcal13	1
827	100	4450	40	Beta-191843	-24.4	NA	Pottery Food Residue	intcal13	1
828	100	4400	40	Beta-193769	-25.2	NA	Pottery Food Residue	intcal13	1
829	100	4280	40	Beta-191842	-26.5	NA	Pottery Food Residue	intcal13	1
830	100	4330	45	MTC-04584	-26.2	NA	Charred Remain	intcal13	1
831	100	4380	45	MTC-04585	-24.2	NA	Charred Remain	intcal13	1
832	101	4460	40	IAAA-30037	-26.26	1.18	Pottery Food Residue	intcal13	1
834	101	4370	40	IAAA-30035	-29.5	1.06	Pottery Food Residue	intcal13	1
835	101	4390	40	IAAA-30036	-28.53	1.29	Pottery Food Residue	intcal13	1
836	101	4490	40	Beta-189940	-26.5	NA	Pottery Food Residue	intcal13	1
837	103	4170	40	Beta-171259	-26	NA	Pottery Food Residue	intcal13	1
839	104	4170	40	Beta-154807	-26.6	NA	Charred Remain	intcal13	1
840	104	4420	40	Beta-154808	-26.8	NA	Seed/Nut	intcal13	1
841	105	4410	40	Beta-154804	-26.2	NA	Charred Remain	intcal13	1
842	105	4180	40	Beta-154806	-26.1	NA	Lacquer	intcal13	1
843	105	4220	40	Beta-154803	-28	NA	Charred Remain	intcal13	1
844	105	4250	40	Beta-154801	-25.9	NA	Others	intcal13	1
845	105	4160	40	Beta-154802	-26.5	NA	Charred Remain	intcal13	1
846	105	4350	40	Beta-154800	-28.9	NA	Charred Remain	intcal13	1
847	105	4510	40	Beta-154799	-25.5	NA	Charred Remain	intcal13	1
848	105	4460	40	Beta-154797	-25.2	NA	Seed/Nut	intcal13	1
849	105	4430	40	Beta-154798	-28.4	NA	Seed/Nut	intcal13	1
850	106	4450	40	Beta-157910	-25.9	NA	Charred Remain	intcal13	1
851	106	4460	40	Beta-157911	-26.2	NA	Charred Remain	intcal13	1
852	106	4510	45	MTC-04902	-27.4	NA	Charred Remain	intcal13	1
853	106	4490	40	Beta-157912	-25.9	NA	Charred Remain	intcal13	1
854	106	4230	40	Beta-157913	-25.3	NA	Charred Remain	intcal13	1
855	106	4170	40	Beta-158197	-26.1	NA	Pottery Food Residue	intcal13	1
856	106	4490	40	Beta-157914	-25.8	NA	Charred Remain	intcal13	1
857	106	4410	40	MTC-04903	-26	NA	Charred Remain	intcal13	1
858	106	4470	40	Beta-157915	-25.5	NA	Charred Remain	intcal13	1
859	106	4430	40	Beta-157916	-27.3	NA	Charred Remain	intcal13	1
860	106	4480	40	Beta-157917	-26.5	NA	Charred Remain	intcal13	1
861	106	4350	40	Beta-157918	-27.6	NA	Charred Remain	intcal13	1
862	106	4490	40	Beta-157920	-27	NA	Charred Remain	intcal13	1
863	106	4460	40	Beta-157922	-25.8	NA	Charred Remain	intcal13	1
864	106	4370	40	Beta-163299	-24.5	NA	Pottery Food Residue	intcal13	1
865	106	4340	40	Beta-157923	-25.8	NA	Charred Remain	intcal13	1
866	106	4345	40	MTC-04904	-27.2	NA	Charred Remain	intcal13	1
867	106	4280	40	Beta-157924	-25.9	NA	Charred Remain	intcal13	1
868	106	4440	40	MTC-04905	-26.4	NA	Charred Remain	intcal13	1
869	106	4350	40	Beta-166518	-26.4	NA	Charred Remain	intcal13	1
871	107	4410	40	Beta-161099	-24.7	NA	Pottery Food Residue	intcal13	1
872	108	4030	35	MTC-03306	-29.7	NA	Lacquer	intcal13	1
873	109	4515	35	MTC-08564	-28.2	0.5	Charred Remain	intcal13	1
875	109	4695	40	MTC-09129	-25.3	0.8	Charred Remain	intcal13	1
878	109	4625	40	MTC-09132	-26	0.7	Charred Remain	intcal13	1
880	109	5900	45	MTC-09134	-26.9	1.2	Charred Remain	intcal13	1
881	110	4400	50	IAAA-31119	-26.9	1.01	Lacquer	intcal13	1
882	110	4190	40	IAAA-31120	-26.28	0.71	Lacquer	intcal13	1
884	110	4595	30	PLD-5357	-25.3	0.17	Pottery Food Residue	intcal13	1
888	111	4100	40	IAAA-40500	-25.72	0.74	Pottery Food Residue	intcal13	1
889	111	4060	40	IAAA-40503	-30.59	0.56	Charred Remain	intcal13	1
890	112	4425	35	MTC-05107	-25.4	NA	Pottery Food Residue	intcal13	1
891	112	4430	35	MTC-04595	-27.6	NA	Seed/Nut	intcal13	1
893	114	4490	50	Beta-171629	-25.4	NA	Pottery Food Residue	intcal13	1
895	114	4430	40	IAAA-30027	-25.26	1.03	Charred Remain	intcal13	1
896	114	4470	40	Beta-171635	-26.5	NA	Charred Remain	intcal13	1
897	114	4420	30	Beta-171631	-25.8	NA	Pottery Food Residue	intcal13	1
898	114	4510	30	Beta-171632	-25.6	NA	Pottery Food Residue	intcal13	1
899	114	4160	40	Beta-171636	-25.3	NA	Charred Remain	intcal13	1
900	114	4430	40	Beta-171634	-26.4	NA	Charred Remain	intcal13	1
901	114	4350	40	Beta-168190	-24.9	NA	Pottery Food Residue	intcal13	1
902	114	4530	40	Beta-171633	-25.3	NA	Charred Remain	intcal13	1
903	114	4590	40	Beta-171630	-26.3	NA	Pottery Food Residue	intcal13	1
904	115	4010	40	Beta-200454	-27.6	NA	Charred Remain	intcal13	1
905	115	4495	35	MTC-05566	-26.8	NA	Pottery Food Residue	intcal13	1
906	116	4140	25	PLD-4440	-25.76	0.14	Charred Remain	intcal13	1
907	116	4185	25	PLD-4447	-25.67	0.11	Charred Remain	intcal13	1
908	116	4445	25	PLD-4448	-25.13	0.15	Pottery Food Residue	intcal13	1
909	117	4150	30	IAAA-31596	-24.19	0.79	Pottery Food Residue	intcal13	1
910	118	4220	40	Beta-159261	-24.7	NA	Charred Remain	intcal13	1
911	118	4220	40	Beta-159262	-26.9	NA	Charred Remain	intcal13	1
912	118	4160	40	Beta-161101	-26.5	NA	Charred Remain	intcal13	1
913	118	3425	35	MTC-04333	-26.5	NA	Charred Remain	intcal13	1
914	118	4170	40	Beta-159264	-25.2	NA	Charred Remain	intcal13	1
915	118	4160	40	Beta-167432	-25.1	NA	Charred Remain	intcal13	1
916	118	4175	35	MTC-04334	-24.4	NA	Charred Remain	intcal13	1
917	118	4140	40	Beta-159265	-25.8	NA	Charred Remain	intcal13	1
918	118	4060	40	Beta-159266	-24.9	NA	Charred Remain	intcal13	1
919	118	4170	35	MTC-04335	-26.9	NA	Charred Remain	intcal13	1
920	118	4200	40	Beta-159267	-25.2	NA	Charred Remain	intcal13	1
921	118	4210	40	Beta-159268	-27.4	NA	Charred Remain	intcal13	1
922	118	4190	40	Beta-167503	-26.6	NA	Charred Remain	intcal13	1
923	118	4120	40	Beta-159269	-26	NA	Charred Remain	intcal13	1
924	118	4210	40	Beta-167433	-26	NA	Charred Remain	intcal13	1
925	118	4140	40	Beta-159270	-25.7	NA	Charred Remain	intcal13	1
926	118	4180	40	Beta-159271	-26	NA	Charred Remain	intcal13	1
927	118	4130	40	MTC-04897	-26.7	NA	Charred Remain	intcal13	1
928	118	4230	45	MTC-04898	-26.5	NA	Charred Remain	intcal13	1
930	118	4180	40	Beta-167435	-26.1	NA	Charred Remain	intcal13	1
931	118	3370	40	Beta-167756	-26.5	NA	Charred Remain	intcal13	1
932	118	4195	40	MTC-04899	-26.4	NA	Charred Remain	intcal13	1
933	118	3905	40	MTC-04336	-29	NA	Charred Remain	intcal13	1
934	118	4060	40	Beta-159272	-26.2	NA	Charred Remain	intcal13	1
935	118	4220	50	Beta-158770	-27.9	NA	Lacquer	intcal13	1
937	118	4140	50	Beta-160115	-25.3	NA	Charred Remain	intcal13	1
938	118	4400	40	Beta-163457	-26.7	NA	Pottery Food Residue	intcal13	1
939	118	4210	40	Beta-160329	-26.4	NA	Pottery Food Residue	intcal13	1
940	118	4450	40	Beta-183453	-28.3	NA	Pottery Food Residue	intcal13	1
941	118	4270	40	Beta-183452	-27.9	NA	Pottery Food Residue	intcal13	1
942	118	4195	30	PLD-4174	-24.83	0.13	Charred Remain	intcal13	1
943	118	3885	30	PLD-4175	-26.89	0.11	Charred Remain	intcal13	1
944	119	4440	40	Beta-162292	-26.4	NA	Pottery Food Residue	intcal13	1
945	119	4500	40	Beta-162293	-26.6	NA	Pottery Food Residue	intcal13	1
946	119	4460	40	Beta-162290	-26.4	NA	Pottery Food Residue	intcal13	1
947	119	4440	40	Beta-162291	-25.5	NA	Pottery Food Residue	intcal13	1
948	119	4490	40	Beta-159260	-24.3	NA	Charred Remain	intcal13	1
949	119	4450	40	Beta-165962	-27	NA	Pottery Food Residue	intcal13	1
950	119	4440	40	Beta-163298	-25.3	NA	Pottery Food Residue	intcal13	1
951	119	4660	40	Beta-165963	-29.2	NA	Pottery Food Residue	intcal13	1
952	119	4440	40	Beta-159258	-25.4	NA	Charred Remain	intcal13	1
955	120	4610	40	Beta-158198	-27	NA	Pottery Food Residue	intcal13	1
956	120	4390	40	Beta-167425	-27	NA	Pottery Food Residue	intcal13	1
957	120	4690	40	Beta-158200	-26.4	NA	Pottery Food Residue	intcal13	1
958	120	4400	40	Beta-165959	-26.6	NA	Pottery Food Residue	intcal13	1
959	120	4580	40	Beta-158201	-24.7	NA	Pottery Food Residue	intcal13	1
960	120	4380	40	Beta-167426	-25.3	NA	Pottery Food Residue	intcal13	1
961	120	4270	40	Beta-158205	-26.4	NA	Pottery Food Residue	intcal13	1
962	120	4380	50	Beta-167424	-26.2	NA	Pottery Food Residue	intcal13	1
964	122	3890	30	IAAA-11635	-29.28	0.7	Pottery Food Residue	intcal13	1
965	123	3900	40	Beta-165960	-26.6	NA	Pottery Food Residue	intcal13	1
966	124	3270	45	MTC-08511	-29.6	1.8	Lacquer	intcal13	1
967	124	3275	45	MTC-08512	-29.6	2.2	Lacquer	intcal13	1
968	124	3210	40	MTC-08513	-29.7	1.4	Lacquer	intcal13	1
969	125	3600	40	IAAA-41127	-26.82	0.66	Pottery Food Residue	intcal13	1
971	125	3680	40	IAAA-31107	-27.41	0.76	Pottery Food Residue	intcal13	1
972	125	3650	40	IAAA-31106	-26.38	0.8	Pottery Food Residue	intcal13	1
974	126	3760	35	MTC-04881	-31.5	NA	Charred Remain	intcal13	1
975	126	3830	35	MTC-04317	-28.1	NA	Charred Remain	intcal13	1
976	126	3820	35	MTC-04886	-26.5	NA	Charred Remain	intcal13	1
977	126	3845	35	MTC-04318	-29	NA	Charred Remain	intcal13	1
978	126	3760	70	MTC-04586	-25.2	NA	Charred Remain	intcal13	1
979	126	3810	70	MTC-04587	-29.4	NA	Charred Remain	intcal13	1
981	126	3795	35	MTC-04319	-27.1	NA	Charred Remain	intcal13	1
982	126	3725	35	MTC-04326	-29.3	NA	Charred Remain	intcal13	1
983	126	3835	40	MTC-04888	-25.2	NA	Charred Remain	intcal13	1
984	126	3760	35	MTC-04882	-24.7	NA	Charred Remain	intcal13	1
985	126	3765	35	MTC-04320	-31.5	NA	Charred Remain	intcal13	1
986	126	3720	40	MTC-04321	-28.6	NA	Charred Remain	intcal13	1
987	126	3970	35	MTC-04322	-29	NA	Charred Remain	intcal13	1
988	126	3740	35	MTC-04323	-28.4	NA	Charred Remain	intcal13	1
989	126	3755	35	MTC-04883	-24.3	NA	Charred Remain	intcal13	1
990	126	3765	35	MTC-04324	-28.8	NA	Charred Remain	intcal13	1
991	126	3815	35	MTC-04325	-30.8	NA	Charred Remain	intcal13	1
992	126	3860	40	MTC-04884	-27.2	NA	Charred Remain	intcal13	1
993	126	3695	35	MTC-04885	-26.9	NA	Charred Remain	intcal13	1
995	100	4415	40	MTC-04583	-26.6	NA	Charred Remain	intcal13	1
1003	103	4060	40	Beta-171776	-26.2	NA	Pottery Food Residue	intcal13	1
1004	128	3825	35	MTC-04581	-25.7	NA	Pottery Food Residue	intcal13	1
1005	128	3815	35	MTC-04580	-28.7	NA	Pottery Food Residue	intcal13	1
1006	128	3675	25	PLD-4912	-25.85	0.12	Pottery Food Residue	intcal13	1
1008	128	3695	25	PLD-4914	-26.81	0.14	Pottery Food Residue	intcal13	1
1009	128	3775	25	PLD-4915	-26.97	0.14	Pottery Food Residue	intcal13	1
1010	128	3825	25	PLD-4916	-27.5	0.18	Wood	intcal13	1
1011	128	3970	25	PLD-4917	-26.37	0.15	Wood	intcal13	1
1012	128	3790	25	PLD-4918	-26.91	0.18	Wood	intcal13	1
1013	128	3840	25	PLD-4919	-26.9	0.11	Wood	intcal13	1
1014	128	3865	25	PLD-4920	-27.13	0.16	Wood	intcal13	1
1015	128	3870	25	PLD-4921	-26.63	0.16	Wood	intcal13	1
1016	128	3860	20	PLD-4922	-27.16	0.15	Wood	intcal13	1
1017	128	3885	25	PLD-4923	-25.97	0.16	Wood	intcal13	1
1018	128	3865	25	PLD-4924	-26.7	0.18	Wood	intcal13	1
1019	128	3885	25	PLD-4925	-26.78	0.12	Wood	intcal13	1
1020	128	3940	30	PLD-4926	-27.38	0.17	Wood	intcal13	1
1021	128	3835	25	PLD-4928	-26.99	0.28	Wood	intcal13	1
1022	128	3910	25	PLD-4927	-26.69	0.13	Wood	intcal13	1
1023	128	3885	25	PLD-4929	-27.29	0.15	Wood	intcal13	1
1024	129	3500	35	MTC-03307	-31.4	NA	Lacquer	intcal13	1
1025	129	3475	30	MTC-03598	-26.1	NA	Pottery Food Residue	intcal13	1
1026	129	3615	35	MTC-03308	-24.4	NA	Pottery Food Residue	intcal13	1
1027	129	3580	40	MTC-03770	-25.8	NA	Pottery Food Residue	intcal13	1
1029	129	3440	35	MTC-03309	-28.2	NA	Lacquer	intcal13	1
1032	129	3530	30	MTC-03599	-26.8	NA	Pottery Food Residue	intcal13	1
1034	129	3535	35	MTC-03600	-32.1	NA	Pottery Food Residue	intcal13	1
1035	129	3460	30	MTC-03514	-25.2	NA	Pottery Food Residue	intcal13	1
1036	129	3470	40	Beta-189949	-27.3	NA	Pottery Food Residue	intcal13	1
1037	129	3640	40	Beta-184563	-24.6	NA	Pottery Food Residue	intcal13	1
1040	129	3645	30	MTC-03515	-26.4	NA	Pottery Food Residue	intcal13	1
1041	129	3570	30	MTC-03516	-33	NA	Pottery Food Residue	intcal13	1
1043	129	3500	60	MTC-03313	-27.4	NA	Pottery Food Residue	intcal13	1
1044	129	3335	30	MTC-03601	-24.4	NA	Pottery Food Residue	intcal13	1
1045	129	3435	35	MTC-03602	-27.2	NA	Pottery Food Residue	intcal13	1
1046	129	3420	35	MTC-03603	-28.5	NA	Pottery Food Residue	intcal13	1
1047	129	3415	35	MTC-03314	-25.5	NA	Pottery Food Residue	intcal13	1
1048	129	3380	35	MTC-03315	-27.9	NA	Pottery Food Residue	intcal13	1
1049	129	3270	60	MTC-03316	-30.2	NA	Lacquer	intcal13	1
1050	129	3350	40	Beta-195736	-26	NA	Pottery Food Residue	intcal13	1
1051	129	3430	35	MTC-03317	-28.1	NA	Pottery Food Residue	intcal13	1
1052	129	3345	45	MTC-05082	-28.3	NA	Pottery Food Residue	intcal13	1
1053	129	3310	40	Beta-195735	-25.5	NA	Pottery Food Residue	intcal13	1
1054	129	3290	35	MTC-03517	-29.2	NA	Pottery Food Residue	intcal13	1
1056	129	3390	40	Beta-186409	-25	NA	Pottery Food Residue	intcal13	1
1057	129	3235	35	MTC-03518	-26.2	NA	Pottery Food Residue	intcal13	1
1058	129	3355	30	MTC-03318	-25.1	NA	Pottery Food Residue	intcal13	1
1059	129	3335	35	MTC-03319	-27.7	NA	Pottery Food Residue	intcal13	1
1060	129	3360	60	MTC-03320	-25	NA	Pottery Food Residue	intcal13	1
1061	129	3350	40	MTC-03321	-31.7	NA	Pottery Food Residue	intcal13	1
1062	129	3340	35	MTC-03322	-27.7	NA	Pottery Food Residue	intcal13	1
1063	129	3365	35	MTC-03323	-27.1	NA	Pottery Food Residue	intcal13	1
1064	129	3330	35	MTC-03324	-24.8	NA	Pottery Food Residue	intcal13	1
1065	129	3370	35	MTC-03604	-27.3	NA	Pottery Food Residue	intcal13	1
1066	129	3270	45	MTC-05083	-29.5	NA	Pottery Food Residue	intcal13	1
1067	129	3295	40	MTC-03519	-30.4	NA	Pottery Food Residue	intcal13	1
1068	129	3340	50	MTC-03605	-26.5	NA	Pottery Food Residue	intcal13	1
1069	129	3370	30	MTC-03606	-26.2	NA	Pottery Food Residue	intcal13	1
1070	129	3230	35	MTC-03325	-29.5	NA	Pottery Food Residue	intcal13	1
1071	129	3255	30	MTC-03607	-26.1	NA	Pottery Food Residue	intcal13	1
1073	129	3400	50	IAAA-32083	-28.8	1.03	Lacquer	intcal13	1
1074	129	3500	30	IAAA-11637	-29.64	0.72	Lacquer	intcal13	1
1075	129	3460	30	IAAA-11638	-31.36	0.68	Others	intcal13	1
1077	131	3275	35	MTC-04305	-26.8	NA	Pottery Food Residue	intcal13	1
1078	131	3180	35	MTC-04306	-26.2	NA	Pottery Food Residue	intcal13	1
1079	132	2995	25	PLD-5974	-30.2	0.15	Charred Remain	intcal13	1
1080	132	2995	25	PLD-5975	-30.16	0.16	Charred Remain	intcal13	1
1081	132	3060	20	PLD-6015	-27.7	0.14	Charred Remain	intcal13	1
1082	132	3100	20	PLD-6016	-28.39	0.12	Charred Remain	intcal13	1
1083	132	3070	20	PLD-6017	-25.98	0.14	Charred Remain	intcal13	1
1084	132	3010	20	PLD-6018	-25.49	0.14	Charred Remain	intcal13	1
1085	132	3020	20	PLD-6019	-25.67	0.12	Charred Remain	intcal13	1
1086	132	2995	20	PLD-6020	-28.48	0.13	Charred Remain	intcal13	1
1089	133	3760	40	IAAA-30041	-26.01	1.18	Pottery Food Residue	intcal13	1
1090	133	3110	40	IAAA-40504	-27.12	0.79	Pottery Food Residue	intcal13	1
1091	133	3690	40	IAAA-40505	-26.83	0.86	Pottery Food Residue	intcal13	1
1092	133	3050	30	IAAA-41151	-28.49	0.65	Charred Remain	intcal13	1
1093	133	3660	40	IAAA-41152	-29.43	0.67	Charred Remain	intcal13	1
1094	133	2970	30	IAAA-41153	-28.86	0.62	Charred Remain	intcal13	1
1095	133	2960	30	IAAA-41155	-26.4	0.66	Charred Remain	intcal13	1
1096	133	3250	30	IAAA-41156	-25.79	0.54	Charred Remain	intcal13	1
1097	133	3180	30	IAAA-41157	-31.22	0.58	Charred Remain	intcal13	1
1098	133	3270	40	IAAA-41132	-24.66	0.7	Charred Remain	intcal13	1
1099	133	3220	30	IAAA-41128	-29.63	0.58	Charred Remain	intcal13	1
1100	133	3220	30	IAAA-41129	-26.06	0.58	Charred Remain	intcal13	1
1101	133	3240	40	IAAA-41134	-29.45	0.7	Charred Remain	intcal13	1
1102	133	3610	40	IAAA-41135	-26.75	0.59	Charred Remain	intcal13	1
1103	133	3870	40	IAAA-41136	-28.62	0.53	Charred Remain	intcal13	1
1104	133	3890	40	IAAA-41137	-29.38	0.76	Charred Remain	intcal13	1
1106	133	3770	40	IAAA-41131	-29.23	0.69	Charred Remain	intcal13	1
1107	133	3200	30	IAAA-41142	-24.12	0.55	Charred Remain	intcal13	1
1108	133	3760	40	IAAA-41143	-26.31	0.57	Charred Remain	intcal13	1
1109	133	3140	30	IAAA-41144	-25.25	0.53	Charred Remain	intcal13	1
1111	133	3300	30	IAAA-41139	-25.3	0.74	Charred Remain	intcal13	1
1113	133	3200	40	IAAA-41141	-24.44	0.6	Charred Remain	intcal13	1
1114	133	2900	40	IAAA-41133	-29.85	0.77	Charred Remain	intcal13	1
1115	133	2900	40	IAAA-41148	-28.13	0.59	Charred Remain	intcal13	1
1116	133	2930	30	IAAA-41149	-27.66	0.55	Charred Remain	intcal13	1
1117	133	2870	30	IAAA-41145	-29.18	0.6	Charred Remain	intcal13	1
1118	133	2920	40	IAAA-41146	-30.54	0.8	Charred Remain	intcal13	1
1119	133	3040	30	IAAA-41147	-26.82	0.58	Charred Remain	intcal13	1
1120	133	3670	40	IAAA-41946	-25.67	0.83	Charred Remain	intcal13	1
1121	133	4170	40	IAAA-41947	-25.63	0.8	Charred Remain	intcal13	1
1122	133	3240	40	IAAA-41948	-29.79	0.73	Charred Remain	intcal13	1
1123	133	3250	40	IAAA-41949	-27.83	0.83	Charred Remain	intcal13	1
1125	134	3770	40	IAAA-31094	-25	0.93	Pottery Food Residue	intcal13	1
1126	134	3660	40	IAAA-31095	-24.95	0.65	Pottery Food Residue	intcal13	1
1127	134	3740	40	IAAA-31096	-25.66	0.83	Pottery Food Residue	intcal13	1
1128	134	3740	40	IAAA-31097	-25.96	0.83	Pottery Food Residue	intcal13	1
1129	134	3680	40	IAAA-31098	-28.44	0.65	Pottery Food Residue	intcal13	1
1130	134	3730	40	IAAA-31099	-27.34	0.8	Lacquer	intcal13	1
1131	134	3750	40	Beta-173514	-26.9	NA	Lacquer	intcal13	1
1133	134	3740	40	IAAA-30025	-30.7	0.9	Lacquer	intcal13	1
1134	135	3860	40	Beta-193771	-25.9	NA	Pottery Food Residue	intcal13	1
1136	135	3140	35	MTC-04602	-32.4	NA	Pottery Food Residue	intcal13	1
1137	135	3260	35	MTC-04603	-26.6	NA	Pottery Food Residue	intcal13	1
1138	135	3710	35	MTC-04599	-29.2	NA	Lacquer	intcal13	1
1139	135	3230	35	MTC-04600	-29.9	NA	Lacquer	intcal13	1
1140	135	3485	45	MTC-05843	-27.9	NA	Seed/Nut	intcal13	1
1141	135	3480	45	MTC-05844	-27.7	NA	Seed/Nut	intcal13	1
1142	135	2955	40	MTC-05845	-24.9	NA	Seed/Nut	intcal13	1
1144	135	3315	40	MTC-05847	-24.8	NA	Seed/Nut	intcal13	1
1145	135	3740	35	MTC-06216	-25.1	NA	Pottery Food Residue	intcal13	1
1146	135	3735	40	MTC-06217	-24.3	NA	Pottery Food Residue	intcal13	1
1147	135	3345	40	MTC-06218	-25.9	NA	Pottery Food Residue	intcal13	1
1148	135	3470	40	MTC-06219	-26.2	NA	Pottery Food Residue	intcal13	1
1149	135	3525	35	MTC-06220	-26.2	NA	Pottery Food Residue	intcal13	1
1150	135	3890	35	MTC-06221	-24.6	NA	Pottery Food Residue	intcal13	1
1153	135	3395	35	MTC-06224	-24.4	NA	Pottery Food Residue	intcal13	1
1154	135	3215	25	PLD-4633	-26.1	0.13	Pottery Food Residue	intcal13	1
1155	135	3150	30	PLD-4634	-25.8	0.12	Pottery Food Residue	intcal13	1
1158	135	3250	25	PLD-4637	-25.17	0.14	Pottery Food Residue	intcal13	1
1159	135	3185	25	PLD-4638	-24.33	0.15	Pottery Food Residue	intcal13	1
1160	135	3420	35	MTC-06376	-24.2	NA	Seed/Nut	intcal13	1
1164	135	3335	35	MTC-06380	-24.5	NA	Seed/Nut	intcal13	1
1166	135	3050	45	MTC-06384	-26.6	NA	Wood	intcal13	1
1167	135	2980	40	MTC-06385	-27.8	NA	Wood	intcal13	1
1168	135	3935	40	MTC-06386	-26.6	NA	Wood	intcal13	1
1169	135	3975	35	MTC-06391	-30.2	NA	Wood	intcal13	1
1170	135	3745	35	MTC-06392	-27.8	NA	Wood	intcal13	1
1171	135	3630	40	Beta-211229	-27.3	NA	Pottery Food Residue	intcal13	1
1172	135	3060	40	Beta-211440	-30.8	NA	Lacquer	intcal13	1
1173	135	3870	60	MTC-06717	-26.7	NA	Pottery Food Residue	intcal13	1
1174	135	3905	30	MTC-06720	-24.5	NA	Wood	intcal13	1
1176	135	3725	40	MTC-06722	-30	NA	Wood	intcal13	1
1177	135	3420	30	MTC-06723	-28.1	NA	Wood	intcal13	1
1178	135	3640	30	MTC-06725	-26.6	NA	Wood	intcal13	1
1180	135	3405	30	MTC-06727	-27.9	NA	Wood	intcal13	1
1181	135	3620	50	MTC-06728	-27.2	NA	Wood	intcal13	1
1182	135	3600	30	MTC-06729	-28.7	NA	Wood	intcal13	1
1183	135	3375	35	MTC-06730	-31.1	NA	Wood	intcal13	1
1184	135	3485	30	MTC-06731	-27.2	NA	Wood	intcal13	1
1185	135	3610	25	MTC-07156	-28	NA	Wood	intcal13	1
1186	135	3395	30	MTC-07157	-28	NA	Wood	intcal13	1
1188	135	3420	30	MTC-07159	-33.3	NA	Others	intcal13	1
1189	135	3290	30	MTC-07160	-30.4	NA	Others	intcal13	1
1190	135	3780	30	MTC-07161	-25.5	NA	Seed/Nut	intcal13	1
1191	135	3090	30	MTC-07162	-30.5	NA	Wood	intcal13	1
1192	135	3810	30	MTC-07163	-27.6	NA	Seed/Nut	intcal13	1
1194	135	3580	40	Beta-216226	-30.5	NA	Wood	intcal13	1
1195	135	3380	40	Beta-216227	-29.7	NA	Wood	intcal13	1
1198	135	3260	40	Beta-216230	-30.7	NA	Others	intcal13	1
1199	135	3760	40	Beta-216231	-27.6	NA	Seed/Nut	intcal13	1
1200	135	3050	40	Beta-216232	-28.2	NA	Wood	intcal13	1
1201	135	3800	40	Beta-216233	-28.2	NA	Seed/Nut	intcal13	1
1202	135	3155	35	MTC-07436	-27.2	NA	Seed/Nut	intcal13	1
1203	136	3035	30	PLD-4094	-25.77	0.23	Seed/Nut	intcal13	1
1204	136	3060	30	PLD-4095	-26.26	0.17	Seed/Nut	intcal13	1
1317	215	4170	30	IAAA-92112	-24.12	0.67	Charred Remain	intcal13	1
1318	216	3730	50	Tka-14724	-26.7	NA	Charred Remain	intcal13	1
1323	216	3585	50	Tka-14831	-30.3	NA	Charred Remain	intcal13	1
1325	216	3620	60	Tka-14832	-27.2	NA	Charred Remain	intcal13	1
1329	216	3615	40	Tka-14833	-30.6	NA	Charred Remain	intcal13	1
1331	216	3640	50	Tka-14834	-31.3	NA	Charred Remain	intcal13	1
1336	218	2630	70	IAA-1176	-25.2	NA	Charred Remain	intcal13	1
1337	218	2520	40	IAAA-90325	-30.64	NA	Wood	intcal13	1
1338	219	3801	21	IAAA-130769	-28.58	0.16	Wood	intcal13	2
1339	219	3698	21	IAAA-130770	-25.83	0.22	Wood	intcal13	2
1340	220	3076	18	IAAA-122407	-26.98	0.21	Wood	intcal13	2
1341	220	3133	18	IAAA-122408	-24.43	0.18	Wood	intcal13	2
1342	221	4404	21	IAAA-130792	-24.35	0.24	Wood	intcal13	2
1344	222	3952	20	IAAA-122410	-27.48	0.21	Wood	intcal13	2
1346	222	4488	21	IAAA-122412	-24.13	0.2	Wood	intcal13	2
1348	222	3075	19	IAAA-122414	-24.77	0.21	Wood	intcal13	2
1349	222	4402	19	IAAA-122415	-24.54	0.21	Wood	intcal13	2
1350	223	3049	27	IAAA-90507	-24.85	0.24	Carbonised Remains	intcal13	2
1351	224	3902	18	IAAA-111980	-26	0.21	Wood	intcal13	2
1355	224	4442	19	IAAA-111984	-24.78	0.21	Wood	intcal13	2
1356	224	3346	18	IAAA-111985	-27.71	0.27	Wood	intcal13	2
1357	224	3401	18	IAAA-111986	-25.4	0.23	Wood	intcal13	2
1359	225	3817	19	IAAA-111972	-24.79	0.26	Wood	intcal13	2
1360	225	3842	19	IAAA-111973	-28.49	0.26	Wood	intcal13	2
1361	225	3910	19	IAAA-111974	-25.23	0.28	Wood	intcal13	2
1362	225	3942	19	IAAA-111975	-26.96	0.27	Wood	intcal13	2
1363	56	3892	20	PLD-22319	-25.56	0.22	Charred Remain	intcal13	2
1364	56	3854	20	PLD-22320	-25.6	0.21	Charred Remain	intcal13	2
1366	226	4729	40	IAAA-31938	-26.81	0.88	Seed/Nut	intcal13	2
1367	226	4583	39	IAAA-31939	-25.68	0.88	Seed/Nut	intcal13	2
1368	227	4141	35	IAAA-71841	-26.46	0.67	Wood	intcal13	2
1372	227	2999	31	IAAA-71828	-24.42	0.54	Wood	intcal13	2
1376	228	3946	31	IAAA-82259	-24.28	0.49	Wood	intcal13	2
1377	228	3968	35	IAAA-82260	-24.53	0.63	Wood	intcal13	2
1378	228	3925	30	IAAA-82261	-24.49	0.56	Wood	intcal13	2
1379	228	3879	31	IAAA-90464	-28.78	0.23	Wood	intcal13	2
1380	228	3914	32	IAAA-90465	-32.15	0.2	Wood	intcal13	2
1381	228	3888	30	IAAA-90466	-26.81	0.22	Wood	intcal13	2
1382	229	2955	29	IAAA-82245	-25.9	0.53	Seed/Nut	intcal13	2
1383	229	4018	32	IAAA-82246	-26.55	0.62	Seed/Nut	intcal13	2
1384	229	4625	32	IAAA-82247	-27.17	0.48	Wood	intcal13	2
1385	229	3286	31	IAAA-82248	-27.93	0.45	Wood	intcal13	2
1386	229	2862	31	IAAA-90482	-28.62	0.24	Seed/Nut	intcal13	2
1387	229	3513	30	IAAA-90484	-28.55	0.25	Wood	intcal13	2
1388	229	4729	29	IAAA-90485	-28.48	0.22	Wood	intcal13	2
1389	229	4622	31	IAAA-90486	-31.14	0.26	Wood	intcal13	2
1390	229	4624	31	IAAA-90487	-31.4	0.25	Wood	intcal13	2
1391	229	4763	30	IAAA-90488	-27.69	0.21	Wood	intcal13	2
1400	232	3706	30	IAAA-92285	-25.15	0.23	Charred Remain	intcal13	2
1405	233	5114	20	IAAA-101065	-27.02	0.24	Charred Remain	intcal13	2
1406	235	2763	18	IAAA-92218	-25.7	0.18	Wood	intcal13	2
1407	235	2969	19	IAAA-92219	-27.36	0.23	Wood	intcal13	2
1408	235	4171	20	IAAA-92220	-28.66	0.2	Wood	intcal13	2
1409	235	2505	18	IAAA-92221	-26.58	0.22	Wood	intcal13	2
1410	235	3775	19	IAAA-92222	-25.7	0.25	Wood	intcal13	2
1411	235	2522	17	IAAA-92224	-24.39	0.23	Wood	intcal13	2
1413	234	3416	18	IAAA-101012	-28.53	0.23	Pottery Food Residue	intcal13	2
1414	234	3108	17	IAAA-101013	-26.3	0.24	Pottery Food Residue	intcal13	2
1415	9	3976	21	IAAA-92287	-30.34	0.25	Charred Remain	intcal13	2
1416	9	3822	21	IAAA-92288	-30.06	0.21	Charred Remain	intcal13	2
1418	9	4026	22	IAAA-92290	-27.54	0.27	Charred Remain	intcal13	2
1419	9	4053	22	IAAA-92291	-28.31	0.19	Charred Remain	intcal13	2
1420	9	3475	18	IAAA-101037	-25.76	0.23	Charred Remain	intcal13	2
1422	9	3943	19	IAAA-101039	-28.38	0.25	Wood	intcal13	2
1423	9	4013	18	IAAA-101040	-24.23	0.26	Wood	intcal13	2
1424	9	3899	19	IAAA-101041	-25.26	0.24	Wood	intcal13	2
1425	72	4068	33	IAAA-82241	-27.17	0.61	Wood	intcal13	2
1426	72	4548	31	IAAA-90474	-25.54	0.25	Wood	intcal13	2
1427	72	4588	31	IAAA-90479	-25.57	0.24	Wood	intcal13	2
1428	72	4871	33	IAAA-90480	-29.15	0.24	Wood	intcal13	2
1431	72	4665	22	IAAA-92259	-24.43	0.26	Wood	intcal13	2
1435	72	4205	21	IAAA-92263	-24.06	0.26	Wood	intcal13	2
1436	72	3929	21	IAAA-92264	-24.66	0.24	Wood	intcal13	2
1437	236	5734	27	PLD-17507	-27.58	0.16	Charred Remain	intcal13	2
1438	237	3722	23	PLD-17516	-25.24	0.12	Charred Remain	intcal13	2
1439	237	3683	23	PLD-17517	-26.34	0.23	Charred Remain	intcal13	2
1440	238	4358	21	PLD-17518	-29.36	0.11	Charred Remain	intcal13	2
1441	238	4397	22	PLD-17519	-27.49	0.13	Charred Remain	intcal13	2
1442	239	3499	23	PLD-17509	-24.57	0.16	Charred Remain	intcal13	2
1443	239	3501	23	PLD-17510	-27.51	0.16	Charred Remain	intcal13	2
1444	239	3544	23	PLD-17511	-26.12	0.16	Charred Remain	intcal13	2
1445	239	3549	24	PLD-17512	-27.04	0.14	Charred Remain	intcal13	2
1446	239	3651	24	PLD-17513	-26.75	0.16	Charred Remain	intcal13	2
1447	239	3694	24	PLD-17514	-25.76	0.16	Charred Remain	intcal13	2
1448	240	4188	21	IAAA-92225	-26.72	0.27	Wood	intcal13	2
1450	240	3700	19	IAAA-92227	-24.7	0.21	Wood	intcal13	2
1452	240	2920	18	IAAA-101011	-26.57	0.27	Pottery Food Residue	intcal13	2
1454	263	2930	40	IAAA-31222	-25.31	NA	Seed/Nut	intcal13	3
1456	263	3210	40	IAAA-31224	-27.11	NA	Charred Remain	intcal13	3
1458	263	2986	30	NUTA2-5487	-29.1	1	Lacquer	intcal13	3
1459	263	2970	30	NUTA2-5488	-29	1	Lacquer	intcal13	3
1460	263	2914	30	NUTA2-5489	-28	1	Lacquer	intcal13	3
1461	263	2921	31	NUTA2-5490	-29	1	Lacquer	intcal13	3
1462	263	3002	32	NUTA2-5491	-28	1	Lacquer	intcal13	3
1463	241	4350	50	Beta-153947	-26.5	NA	Charred Remain	intcal13	3
1464	241	3900	40	Beta-153948	-26.3	NA	Charred Remain	intcal13	3
1465	241	4380	50	Beta-153949	-26.1	NA	Charred Remain	intcal13	3
1466	241	4460	50	Beta-153950	-25.2	NA	Charred Remain	intcal13	3
1467	241	3770	50	Beta-153951	-26.1	NA	Charred Remain	intcal13	3
1468	241	4350	50	Beta-153952	-26.2	NA	Charred Remain	intcal13	3
1469	241	4360	50	Beta-153953	-26.3	NA	Charred Remain	intcal13	3
1470	241	4410	50	Beta-153954	-25.3	NA	Charred Remain	intcal13	3
1471	241	4150	60	IAA-59	-25.7	NA	Charred Remain	intcal13	3
1472	241	4550	70	IAA-60	-24.3	NA	Charred Remain	intcal13	3
1473	241	4480	30	IAAA-10395	-27.79	1.04	Charred Remain	intcal13	3
1474	242	3930	70	Beta-125530	-26.7	NA	Charred Remain	intcal13	3
1475	242	4420	70	Beta-113586	-27.5	NA	Charred Remain	intcal13	3
1476	242	4130	80	Beta-113585	-28.2	NA	Charred Remain	intcal13	3
1477	242	4360	50	Beta-113584	-25.8	NA	Wood	intcal13	3
1478	242	3570	160	Beta-102372	-28.5	NA	Organic	intcal13	3
1479	242	5020	140	Beta-102371	-27.1	NA	Charred Remain	intcal13	3
1480	242	4730	60	Beta-113588	-26.5	NA	Wood	intcal13	3
1483	242	3780	60	Beta-141470	-24.8	NA	Wood	intcal13	3
1484	242	3950	50	Beta-171779	-27.2	NA	Wood	intcal13	3
1485	242	3970	50	Beta-154947	-28.2	NA	Wood	intcal13	3
1486	242	4050	50	Beta-154949	-26.9	NA	Seed/Nut	intcal13	3
1487	242	4200	70	Beta-154948	-25	NA	Wood	intcal13	3
1488	242	4140	90	Beta-171780	-29.8	NA	Wood	intcal13	3
1490	242	4200	60	Beta-102373	-29.5	NA	Wood	intcal13	3
1491	242	4400	40	Beta-172670	-28.2	NA	Wood	intcal13	3
1492	242	4430	40	Beta-172669	-27.4	NA	Wood	intcal13	3
1493	242	5030	70	Beta-141469	-28.3	NA	Wood	intcal13	3
1496	275	2890	30	PLD-3201	-28	NA	Charred Remain	intcal13	3
1498	275	2940	45	PLD-3203	-27.5	NA	Charred Remain	intcal13	3
1499	275	2825	45	PLD-3204	-27.4	NA	Charred Remain	intcal13	3
1500	275	2955	35	PLD-3205	-25	NA	Charred Remain	intcal13	3
1501	275	2675	35	PLD-3206	-26	NA	Seed/Nut	intcal13	3
1503	275	2610	35	PLD-3208	-27.4	NA	Seed/Nut	intcal13	3
1504	275	2720	45	PLD-3209	-26.7	NA	Seed/Nut	intcal13	3
1505	275	2690	30	PLD-3210	-25.5	NA	Seed/Nut	intcal13	3
1506	245	3900	40	IAAA-41457	-25.5	1	Wood	intcal13	3
1507	245	3830	40	IAAA-41458	-27.6	0.84	Wood	intcal13	3
1508	245	3830	40	IAAA-41459	-27.44	0.81	Wood	intcal13	3
1509	245	3810	40	IAAA-41460	-24.6	0.83	Wood	intcal13	3
1515	245	3830	40	IAAA-41466	-25.99	0.68	Wood	intcal13	3
1516	245	3890	40	IAAA-41467	-25.72	0.73	Wood	intcal13	3
1517	245	3810	40	IAAA-41468	-24.1	0.75	Wood	intcal13	3
1518	245	3710	40	IAAA-41469	-26.83	0.68	Wood	intcal13	3
1519	245	3810	40	IAAA-41470	-27.01	0.69	Wood	intcal13	3
1520	245	3790	40	IAAA-41471	-24.35	0.59	Wood	intcal13	3
1522	245	3780	40	IAAA-41473	-24.68	0.81	Wood	intcal13	3
1524	245	4160	40	IAAA-41475	-24.84	0.63	Wood	intcal13	3
1529	273	2550	30	IAAA-51599	-24.32	0.87	Wood	intcal13	3
1533	273	2510	30	IAAA-51603	-25.71	0.76	Charred Remain	intcal13	3
1534	273	2550	40	IAAA-51604	-25.91	0.85	Charred Remain	intcal13	3
1536	273	2580	30	IAAA-51606	-24.35	0.83	Wood	intcal13	3
1539	273	2850	30	IAAA-51609	-24.72	0.71	Charred Remain	intcal13	3
1554	247	5350	40	IAAA-51611	-26.91	0.85	Charred Remain	intcal13	3
1556	247	5390	40	IAAA-51613	-25.65	0.95	Charred Remain	intcal13	3
1557	247	5390	40	IAAA-51614	-25.4	0.95	Seed/Nut	intcal13	3
1558	247	5370	40	IAAA-51615	-29.5	0.8	Seed/Nut	intcal13	3
1560	247	5320	40	IAAA-51617	-26.43	0.95	Charred Remain	intcal13	3
1561	247	5460	40	IAAA-51618	-25.81	0.87	Charred Remain	intcal13	3
1563	247	5400	40	IAAA-51620	-25.64	0.92	Seed/Nut	intcal13	3
1572	248	4070	25	PLD-5471	-26.24	0.13	Seed/Nut	intcal13	3
1573	248	4115	25	PLD-5472	-27.53	0.11	Seed/Nut	intcal13	3
1574	248	3635	25	PLD-5473	-25.62	0.12	Charred Remain	intcal13	3
1576	249	7390	70	Beta-138110	-25.5	NA	Charred Remain	intcal13	3
1578	251	3370	60	Beta-113923	-27.1	NA	Charred Remain	intcal13	3
1579	251	3210	60	Beta-113924	-25.6	NA	Charred Remain	intcal13	3
1580	251	3200	40	Beta-113925	-25.7	NA	Charred Remain	intcal13	3
1581	251	3240	50	Beta-113926	-28.3	NA	Charred Remain	intcal13	3
1582	252	5080	40	Beta-150485	-26.1	NA	Seed/Nut	intcal13	3
1583	252	5100	40	Beta-150486	-24.9	NA	Seed/Nut	intcal13	3
1584	252	5080	40	Beta-150487	-26.4	NA	Charred Remain	intcal13	3
1585	252	5100	50	Beta-150488	-29.9	NA	Charred Remain	intcal13	3
1591	247	5305	30	PLD-3415	-26.4	NA	Seed/Nut	intcal13	3
1593	247	5355	30	PLD-3417	-26.1	NA	Seed/Nut	intcal13	3
1594	247	5335	30	PLD-3418	-26.3	NA	Seed/Nut	intcal13	3
1595	247	5415	30	PLD-3419	-28.1	NA	Seed/Nut	intcal13	3
1596	247	5345	30	PLD-3420	-24.1	NA	Seed/Nut	intcal13	3
1597	247	5340	30	PLD-3421	-26.4	NA	Seed/Nut	intcal13	3
1604	273	2530	40	Beta-174548	-24.4	NA	Charred Remain	intcal13	3
1605	273	2500	40	Beta-174549	-24.4	NA	Charred Remain	intcal13	3
1606	271	3290	40	Beta-174528	-24.9	NA	Charred Remain	intcal13	3
1607	270	3840	40	Beta-174519	-25.7	NA	Charred Remain	intcal13	3
1608	270	3600	40	Beta-174520	-25.8	NA	Charred Remain	intcal13	3
1609	270	3660	40	Beta-174521	-25.2	NA	Charred Remain	intcal13	3
1610	270	5810	40	Beta-174522	-26.3	NA	Charred Remain	intcal13	3
1611	272	4390	40	Beta-186176	-25.4	NA	Charred Remain	intcal13	3
1612	272	4180	40	Beta-186177	-24.6	NA	Charred Remain	intcal13	3
1613	272	4130	40	Beta-186178	-25.8	NA	Charred Remain	intcal13	3
1614	272	4210	40	Beta-186179	-26.6	NA	Charred Remain	intcal13	3
1615	272	4060	40	Beta-186180	-26.6	NA	Charred Remain	intcal13	3
1616	272	4120	40	Beta-186181	-25.6	NA	Charred Remain	intcal13	3
1617	272	4160	40	Beta-186182	-26.4	NA	Charred Remain	intcal13	3
1618	272	4320	40	Beta-186183	-26.7	NA	Charred Remain	intcal13	3
1620	269	6890	40	Beta-174517	-25.7	NA	Charred Remain	intcal13	3
1621	269	6890	40	Beta-174518	-25.3	NA	Charred Remain	intcal13	3
1622	243	3520	40	Beta-174515	-28.8	NA	Charred Remain	intcal13	3
1623	244	3660	40	Beta-174516	-26.4	NA	Charred Remain	intcal13	3
1624	268	3720	40	Beta-174506	-27.7	NA	Charred Remain	intcal13	3
1625	268	3800	40	Beta-174508	-25.3	NA	Charred Remain	intcal13	3
1626	268	3800	40	Beta-174509	-27.2	NA	Charred Remain	intcal13	3
1627	268	3860	40	Beta-174510	-25.8	NA	Charred Remain	intcal13	3
1628	268	3830	40	Beta-174511	-26.1	NA	Charred Remain	intcal13	3
1629	268	3800	40	Beta-174512	-27	NA	Charred Remain	intcal13	3
1630	268	3720	40	Beta-174513	-25	NA	Charred Remain	intcal13	3
1631	268	3790	40	Beta-174514	-28.3	NA	Charred Remain	intcal13	3
1632	267	3430	40	Beta-163041	-26.2	NA	Charred Remain	intcal13	3
1633	267	3340	40	Beta-163042	-27.1	NA	Charred Remain	intcal13	3
1634	267	3340	40	Beta-163043	-26.3	NA	Charred Remain	intcal13	3
1635	267	3330	40	Beta-163044	-27.4	NA	Charred Remain	intcal13	3
1636	267	4520	50	Beta-163045	-25.6	NA	Charred Remain	intcal13	3
1637	267	4430	40	Beta-174472	-26.9	NA	Charred Remain	intcal13	3
1638	267	4440	40	Beta-174473	-26.5	NA	Charred Remain	intcal13	3
1640	267	3500	40	Beta-174475	-24.1	NA	Pottery Food Residue	intcal13	3
1643	267	3510	40	Beta-174478	-24.7	NA	Pottery Food Residue	intcal13	3
1647	267	4520	40	Beta-174482	-27.2	NA	Charred Remain	intcal13	3
1648	267	3450	40	Beta-174483	-26.6	NA	Charred Remain	intcal13	3
1649	267	3350	40	Beta-174484	-26.5	NA	Charred Remain	intcal13	3
1650	267	4420	40	Beta-174485	-25.8	NA	Charred Remain	intcal13	3
1651	267	4330	40	Beta-174486	-26	NA	Charred Remain	intcal13	3
1652	251	3260	40	Beta-150587	-25.2	NA	Charred Remain	intcal13	3
1653	251	3170	40	Beta-150588	-26.9	NA	Seed/Nut	intcal13	3
1654	251	3230	40	Beta-150589	-27.8	NA	Seed/Nut	intcal13	3
1655	251	3220	40	Beta-150590	-26.8	NA	Seed/Nut	intcal13	3
1656	251	3310	40	Beta-150591	-26	NA	Charred Remain	intcal13	3
1657	251	3240	40	Beta-150592	-25.8	NA	Charred Remain	intcal13	3
1658	251	3120	40	Beta-150593	-26.1	NA	Charred Remain	intcal13	3
1659	251	3150	40	Beta-150594	-27	NA	Charred Remain	intcal13	3
1660	251	3180	40	Beta-150595	-26.9	NA	Charred Remain	intcal13	3
1661	251	3040	40	Beta-150596	-25.5	NA	Charred Remain	intcal13	3
1664	251	3340	40	Beta-163067	-24.8	NA	Pottery Food Residue	intcal13	3
1665	251	3340	70	Beta-163068	-26.1	NA	Pottery Food Residue	intcal13	3
1666	251	3550	40	Beta-163069	-24.3	NA	Pottery Food Residue	intcal13	3
1667	256	4000	40	Beta-164718	-29.1	NA	Organic	intcal13	3
1668	256	3990	40	Beta-164717	-25.6	NA	Organic	intcal13	3
1669	256	4030	40	Beta-164716	-26	NA	Organic	intcal13	3
1670	256	4030	40	Beta-164715	-27.1	NA	Organic	intcal13	3
1671	265	4460	40	Beta-167410	-27.3	NA	Charred Remain	intcal13	3
1672	265	4090	40	Beta-167412	-24.3	NA	Charred Remain	intcal13	3
1673	265	4360	60	Beta-167413	-26.2	NA	Pottery Food Residue	intcal13	3
1674	264	4120	90	IAA-190	-24.9	NA	Charred Remain	intcal13	3
1675	264	4230	100	IAA-191	-25.7	NA	Charred Remain	intcal13	3
1677	263	3100	50	Beta-155463	-29.3	NA	Lacquer	intcal13	3
1679	263	2940	50	Beta-155465	-29.9	NA	Lacquer	intcal13	3
1680	263	3170	40	Beta-155466	-29.6	NA	Lacquer	intcal13	3
1682	263	3190	40	Beta-155468	-30.1	NA	Lacquer	intcal13	3
1683	263	2920	40	IAAA-10396	-26.84	1.4	Lacquer	intcal13	3
1684	262	2540	40	Beta-150458	-28	NA	Charred Remain	intcal13	3
1687	260	2740	40	IAAA-10569	-24.39	1.37	Charred Remain	intcal13	3
1688	260	3670	40	IAAA-10570	-26.27	1.45	Charred Remain	intcal13	3
1689	260	3880	40	IAAA-10571	-25.99	1.51	Charred Remain	intcal13	3
1690	260	3980	40	IAAA-10572	-24.85	2.59	Charred Remain	intcal13	3
1691	260	4150	40	IAAA-10573	-31.26	1.17	Charred Remain	intcal13	3
1692	260	4160	40	IAAA-10574	-25.68	1.3	Charred Remain	intcal13	3
1693	260	4210	40	IAAA-10575	-26.85	1.16	Charred Remain	intcal13	3
1694	259	3680	40	Beta-186259	-27.2	NA	Charred Remain	intcal13	3
1695	259	3880	40	Beta-186260	-25.8	NA	Charred Remain	intcal13	3
1696	258	5810	40	Beta-186222	-24.3	NA	Charred Remain	intcal13	3
1697	258	5780	50	Beta-186223	-26	NA	Charred Remain	intcal13	3
1700	257	4360	40	Beta-186202	-25.4	NA	Charred Remain	intcal13	3
1701	257	4150	40	Beta-186203	-27.9	NA	Charred Remain	intcal13	3
1702	257	4200	40	Beta-186204	-28.2	NA	Charred Remain	intcal13	3
1703	257	4190	40	Beta-186205	-26.1	NA	Charred Remain	intcal13	3
1704	257	4170	40	Beta-186206	-26	NA	Charred Remain	intcal13	3
1705	257	4070	40	Beta-186208	-26.4	NA	Charred Remain	intcal13	3
1706	257	3750	40	Beta-186209	-24.4	NA	Charred Remain	intcal13	3
1707	257	4040	40	Beta-186210	-26	NA	Charred Remain	intcal13	3
1708	257	4080	40	Beta-186211	-24.5	NA	Charred Remain	intcal13	3
1711	257	7170	40	Beta-186214	-24.9	NA	Charred Remain	intcal13	3
1714	257	4090	40	Beta-186218	-24.6	NA	Pottery Food Residue	intcal13	3
1716	257	2610	40	Beta-186220	-25.4	NA	Wood	intcal13	3
1717	257	2610	40	Beta-186221	-25.5	NA	Wood	intcal13	3
1718	256	4210	40	Beta-150475	-28	NA	Charred Remain	intcal13	3
1719	256	4150	50	Beta-150476	-27.6	NA	Charred Remain	intcal13	3
1723	256	4220	40	Beta-150481	-24.6	NA	Organic Sediment	intcal13	3
1724	255	4580	30	IAAA-111485	-25.67	0.51	Charred Remain	intcal13	3
1725	255	4570	30	IAAA-111486	-24.71	0.65	Charred Remain	intcal13	3
1726	255	4620	30	IAAA-111487	-27.87	0.55	Charred Remain	intcal13	3
1727	253	4270	40	Beta-150573	-27	NA	Charred Remain	intcal13	3
1728	253	4410	40	Beta-150574	-26.3	NA	Charred Remain	intcal13	3
1729	253	4360	40	Beta-150575	-28.1	NA	Charred Remain	intcal13	3
1730	253	4370	40	Beta-150576	-27.6	NA	Charred Remain	intcal13	3
1789	290	4130	40	Beta-126234	-24.7	NA	Charred Remain	intcal13	3
1800	251	4160	60	Beta-99577	-25.7	NA	Charred Remain	intcal13	3
1801	251	4200	50	Beta-99578	-25.9	NA	Charred Remain	intcal13	3
1802	251	3620	60	Beta-99579	-27.1	NA	Charred Remain	intcal13	3
1803	251	3510	60	Beta-99580	-26.3	NA	Charred Remain	intcal13	3
1804	251	3810	60	Beta-99581	-26.7	NA	Charred Remain	intcal13	3
1821	284	6870	90	Beta-112925	-26.8	NA	Charred Remain	intcal13	3
1822	284	3040	50	Beta-112026	-25.4	NA	Charred Remain	intcal13	3
1823	284	6910	60	Beta-111127	-27.5	NA	Charred Remain	intcal13	3
1824	284	4150	50	Beta-110228	-27.4	NA	Charred Remain	intcal13	3
1825	284	6910	50	Beta-109329	-26.1	NA	Charred Remain	intcal13	3
1826	284	4490	50	Beta-108430	-25.9	NA	Charred Remain	intcal13	3
1829	298	3000	80	Beta-114523	-29	NA	Charred Remain	intcal13	3
1830	298	3450	60	Beta-114524	-29.3	NA	Charred Remain	intcal13	3
1837	285	4470	50	Beta-112923	-27.7	NA	Wood	intcal13	3
1838	285	3040	50	Beta-112924	-26.6	NA	Charred Remain	intcal13	3
1839	299	3160	60	Beta-112821	-25.2	NA	Seed/Nut	intcal13	3
1868	303	4700	40	Beta-138358	-26.5	NA	Charred Remain	intcal13	3
1869	303	4700	50	Beta-138259	-24.9	NA	Charred Remain	intcal13	3
1870	303	4570	40	Beta-138360	-26.1	NA	Charred Remain	intcal13	3
1880	273	2510	60	Beta-138139	-26	NA	Charred Remain	intcal13	3
1883	273	2510	60	Beta-138142	-239.9	NA	Charred Remain	intcal13	3
1884	273	2560	60	Beta-138143	-25.5	NA	Charred Remain	intcal13	3
1885	273	2530	60	Beta-138144	-24.5	NA	Charred Remain	intcal13	3
1886	273	2540	60	Beta-138145	-26.7	NA	Charred Remain	intcal13	3
1888	273	2540	40	Beta-138147	-29.1	NA	Charred Remain	intcal13	3
1889	273	2500	40	Beta-138148	-24.7	NA	Charred Remain	intcal13	3
1891	273	2510	40	Beta-138150	-26.2	NA	Charred Remain	intcal13	3
1894	304	4880	60	Beta-126160	-26.8	NA	Charred Remain	intcal13	3
1895	304	4530	70	Beta-126161	-28.2	NA	Charred Remain	intcal13	3
1896	251	3510	50	Beta-113927	-26.9	NA	Charred Remain	intcal13	3
1897	251	3260	50	Beta-113928	-28.9	NA	Charred Remain	intcal13	3
1898	251	3190	40	Beta-113930	-27.1	NA	Charred Remain	intcal13	3
1899	251	3280	40	Beta-113932	-26.9	NA	Charred Remain	intcal13	3
1900	251	3130	40	Beta-113933	-25.5	NA	Charred Remain	intcal13	3
1901	251	3170	40	Beta-113934	-25.9	NA	Charred Remain	intcal13	3
1903	251	4120	40	Beta-113937	-26.8	NA	Charred Remain	intcal13	3
1904	251	5320	40	Beta-113938	-24.8	NA	Charred Remain	intcal13	3
1905	251	6710	50	Beta-113940	-25.7	NA	Charred Remain	intcal13	3
1906	251	3220	40	Beta-113944	-27.2	NA	Charred Remain	intcal13	3
1908	305	7280	70	Beta-138161	-27.2	NA	Wood	intcal13	3
1909	305	5890	50	Beta-138162	-24.5	NA	Organic	intcal13	3
1911	306	3790	40	Beta-150577	-25.8	NA	Charred Remain	intcal13	3
1912	306	4290	40	Beta-150578	-27.9	NA	Charred Remain	intcal13	3
1913	306	4070	40	Beta-150579	-24.9	NA	Charred Remain	intcal13	3
1914	306	4320	40	Beta-150580	-26.3	NA	Charred Remain	intcal13	3
1915	306	4010	50	Beta-150581	-28.3	NA	Charred Remain	intcal13	3
1916	306	4360	40	Beta-150582	-29.6	NA	Charred Remain	intcal13	3
1917	306	3590	40	Beta-150583	-26.7	NA	Charred Remain	intcal13	3
1918	306	4340	40	Beta-150584	-24.8	NA	Charred Remain	intcal13	3
1922	308	4660	40	Beta-150460	-27.7	NA	Charred Remain	intcal13	3
1923	308	4590	50	Beta-150461	-24.8	NA	Charred Remain	intcal13	3
1924	308	4820	50	Beta-150462	-25.7	NA	Charred Remain	intcal13	3
1925	308	4760	40	Beta-150463	-26.1	NA	Charred Remain	intcal13	3
1926	308	4590	40	Beta-150464	-26.4	NA	Charred Remain	intcal13	3
1927	308	4790	40	Beta-150465	-26.4	NA	Charred Remain	intcal13	3
1928	308	4780	50	Beta-150466	-25.3	NA	Charred Remain	intcal13	3
1929	308	4550	50	Beta-150467	-26.7	NA	Charred Remain	intcal13	3
1930	308	4630	50	Beta-150468	-28.1	NA	Charred Remain	intcal13	3
1931	308	4700	40	Beta-150469	-26	NA	Charred Remain	intcal13	3
1932	308	4750	40	Beta-150470	-27.6	NA	Charred Remain	intcal13	3
1933	308	4720	50	Beta-150471	-28	NA	Charred Remain	intcal13	3
1934	308	4640	40	Beta-150472	-24.1	NA	Charred Remain	intcal13	3
1935	308	4680	40	Beta-150473	-26.9	NA	Charred Remain	intcal13	3
1936	308	4750	50	Beta-150474	-25	NA	Charred Remain	intcal13	3
1937	310	4350	40	Beta-163030	-26.8	NA	Charred Remain	intcal13	3
1938	310	4410	40	Beta-163031	-28	NA	Charred Remain	intcal13	3
1939	310	4360	40	Beta-163032	-26.4	NA	Charred Remain	intcal13	3
1940	310	4430	40	Beta-163033	-26	NA	Charred Remain	intcal13	3
1941	310	4380	40	Beta-163034	-27.5	NA	Charred Remain	intcal13	3
1942	310	4500	40	Beta-163035	-26	NA	Charred Remain	intcal13	3
1943	310	4540	40	Beta-163036	-25.2	NA	Pottery Food Residue	intcal13	3
1947	310	4570	40	Beta-163040	-24.1	NA	Pottery Food Residue	intcal13	3
1948	311	4470	40	Beta-163046	-25.3	NA	Charred Remain	intcal13	3
1949	311	4460	40	Beta-163047	-26.4	NA	Charred Remain	intcal13	3
1950	311	4460	40	Beta-163048	-27.2	NA	Charred Remain	intcal13	3
1951	311	4490	40	Beta-163049	-25	NA	Charred Remain	intcal13	3
1952	311	4500	40	Beta-163050	-26.8	NA	Charred Remain	intcal13	3
1960	273	2500	40	Beta-163083	-24.6	NA	Charred Remain	intcal13	3
1961	273	2920	40	Beta-150489	-28.8	NA	Seed/Nut	intcal13	3
1962	273	2910	40	Beta-150490	-30.4	NA	Seed/Nut	intcal13	3
1963	273	2840	40	Beta-150491	-25.4	NA	Seed/Nut	intcal13	3
1964	273	2930	40	Beta-150492	-25.3	NA	Seed/Nut	intcal13	3
1965	273	2930	40	Beta-150493	-25.7	NA	Seed/Nut	intcal13	3
1966	273	2860	40	Beta-150494	-28.5	NA	Seed/Nut	intcal13	3
1967	273	2920	40	Beta-150495	-26.9	NA	Seed/Nut	intcal13	3
1968	273	2860	40	Beta-150496	-28.6	NA	Wood	intcal13	3
1969	273	2880	40	Beta-150497	-28.4	NA	Wood	intcal13	3
1970	273	4740	40	Beta-150498	-28.2	NA	Wood	intcal13	3
1988	316	3890	110	Beta-93104	-28	NA	Charred Remain	intcal13	3
1989	316	3730	60	Beta-93105	-27.2	NA	Charred Remain	intcal13	3
1990	316	7430	60	Beta-89464	-28.6	NA	Charred Remain	intcal13	3
1993	318	2650	60	Beta-139801	-26.8	NA	Charred Remain	intcal13	3
1999	320	6990	50	Beta-126222	-28.4	NA	Charred Remain	intcal13	3
2003	320	7030	40	Beta-126226	-28.1	NA	Charred Remain	intcal13	3
2004	320	6880	40	Beta-126227	-25	NA	Charred Remain	intcal13	3
2005	320	7050	40	Beta-126228	-27.3	NA	Charred Remain	intcal13	3
2007	320	7150	40	Beta-126230	-26.3	NA	Charred Remain	intcal13	3
2008	320	7270	40	Beta-126231	-26.8	NA	Charred Remain	intcal13	3
2012	324	4390	80	Beta-138930	-27.5	NA	Charred Remain	intcal13	3
2013	325	4115	37	IAAA-82684	-25.98	0.77	Wood	intcal13	3
2017	325	4186	37	IAAA-82688	-27.2	0.85	Wood	intcal13	3
2019	325	4214	37	IAAA-82690	-25.02	0.77	Wood	intcal13	3
2020	325	4202	36	IAAA-82691	-25.29	0.79	Wood	intcal13	3
2021	325	4226	37	IAAA-82692	-29.23	0.86	Wood	intcal13	3
2023	325	4458	29	IAAA-102921	-27.58	0.44	Wood	intcal13	3
2024	325	4303	30	IAAA-102922	-27.24	0.51	Wood	intcal13	3
2025	325	4439	29	IAAA-102923	-29.16	0.42	Wood	intcal13	3
2026	325	4469	29	IAAA-102924	-26.71	0.51	Wood	intcal13	3
2027	325	4567	29	IAAA-102925	-26.1	0.45	Wood	intcal13	3
2028	325	4510	30	IAAA-102926	-26.64	0.47	Wood	intcal13	3
2029	325	4496	29	IAAA-102927	-26.35	0.6	Wood	intcal13	3
2030	325	4089	26	IAAA-112180	-30.27	0.52	Wood	intcal13	3
2032	325	4146	29	IAAA-112182	-26.07	0.48	Wood	intcal13	3
2033	325	4439	27	IAAA-112183	-25.36	0.49	Wood	intcal13	3
2034	325	4503	27	IAAA-112184	-24.69	0.5	Wood	intcal13	3
2035	325	4569	28	IAAA-112185	-24.57	0.44	Wood	intcal13	3
2036	325	4561	29	IAAA-112186	-24.68	0.46	Wood	intcal13	3
2037	325	4444	28	IAAA-112187	-25.85	0.6	Wood	intcal13	3
2038	325	4499	28	IAAA-112188	-26.35	0.58	Wood	intcal13	3
2040	325	4402	29	IAAA-112190	-24.16	0.49	Wood	intcal13	3
2043	326	2574	25	IAAA-72133	-28.36	0.59	Wood	intcal13	3
2044	326	2581	26	IAAA-72134	-24.18	0.64	Wood	intcal13	3
2045	326	2543	25	IAAA-72135	-28.89	0.56	Wood	intcal13	3
2047	326	3085	25	IAAA-72137	-25.89	0.35	Wood	intcal13	3
2048	326	2555	26	IAAA-72138	-24.51	0.5	Wood	intcal13	3
2050	326	2504	25	IAAA-72140	-25.98	0.37	Wood	intcal13	3
2052	326	2594	26	IAAA-72142	-25.95	0.41	Wood	intcal13	3
2053	326	2588	26	IAAA-72143	-26.8	0.7	Wood	intcal13	3
2054	326	2532	26	IAAA-72144	-24.49	0.52	Wood	intcal13	3
2055	326	2597	25	IAAA-72145	-24.2	0.37	Wood	intcal13	3
2056	326	2534	26	IAAA-72146	-25.05	0.76	Wood	intcal13	3
2058	326	4174	27	IAAA-72148	-26.98	0.57	Wood	intcal13	3
2060	326	2503	26	IAAA-72150	-24.12	0.55	Wood	intcal13	3
2062	326	2578	25	IAAA-72152	-27.68	0.37	Wood	intcal13	3
2064	326	2505	26	IAAA-72154	-27.6	0.41	Wood	intcal13	3
2065	326	2542	25	IAAA-72155	-25.74	0.6	Wood	intcal13	3
2067	326	2511	26	IAAA-72157	-26.23	0.72	Wood	intcal13	3
2069	326	2545	26	IAAA-72159	-24.77	0.72	Wood	intcal13	3
2070	326	2601	26	IAAA-72160	-24.79	0.38	Wood	intcal13	3
2071	326	2554	26	IAAA-72161	-26.44	0.41	Wood	intcal13	3
2074	326	3940	25	IAAA-72164	-24.42	0.35	Wood	intcal13	3
2075	326	4119	32	IAAA-72185	-27.57	0.45	Charred Remain	intcal13	3
2076	326	4132	31	IAAA-72186	-24.24	0.28	Charred Remain	intcal13	3
2077	326	4028	34	IAAA-72187	-34.1	0.37	Charred Remain	intcal13	3
2078	326	4075	32	IAAA-72188	-28.01	0.51	Charred Remain	intcal13	3
2079	326	4024	32	IAAA-72189	-28.04	0.34	Charred Remain	intcal13	3
2082	327	3590	30	IAAA-130803	-25.66	0.4	Charred Remain	intcal13	3
2083	328	4040	20	IAAA-140291	-24.15	0.47	Seed/Nut	intcal13	3
2084	328	4070	30	IAAA-140292	-26.64	0.33	Seed/Nut	intcal13	3
2087	328	4160	30	IAAA-140295	-25.83	0.67	Charred Remain	intcal13	3
2093	329	4200	30	IAAA-143037	-26.25	0.28	Wood	intcal13	3
2095	329	3940	30	IAAA-143039	-26.23	0.3	Wood	intcal13	3
2096	329	4180	30	IAAA-143040	-25.2	0.28	Wood	intcal13	3
2097	329	4260	30	IAAA-143041	-27.57	0.28	Wood	intcal13	3
2098	329	4280	30	IAAA-143042	-25.07	0.28	Wood	intcal13	3
2099	329	4130	30	IAAA-143043	-25.39	0.27	Wood	intcal13	3
2100	329	4310	30	IAAA-143044	-24.41	0.33	Wood	intcal13	3
2101	329	3870	30	IAAA-143045	-30.28	0.25	Wood	intcal13	3
2102	329	4400	30	IAAA-143046	-25.3	0.25	Wood	intcal13	3
2103	329	4340	30	IAAA-143047	-27.19	0.28	Wood	intcal13	3
2104	254	3006	22	PLD-28345	-26.35	0.2	Charred Remain	intcal13	3
2105	254	2950	22	PLD-28346	-26.34	0.2	Charred Remain	intcal13	3
2109	330	5274	24	PLD-19650	-25.43	0.11	Pottery Food Residue	intcal13	3
2113	330	5206	28	PLD-19654	-27.75	0.16	Charred Remain	intcal13	3
2114	330	5011	26	PLD-19655	-25.66	0.17	Charred Remain	intcal13	3
2115	330	5112	27	PLD-19656	-25.73	0.15	Charred Remain	intcal13	3
2116	331	4018	25	PLD-23012	-25.69	0.15	Pottery Food Residue	intcal13	3
2117	331	3831	25	PLD-23013	-26.12	0.17	Charred Remain	intcal13	3
2118	332	3180	27	IAAA-121914	-25.78	0.49	Wood	intcal13	3
2119	332	3056	26	IAAA-121917	-29.47	0.41	Wood	intcal13	3
2120	332	3087	28	IAAA-121919	-30.84	0.41	Lacquer	intcal13	3
2121	332	3179	27	IAAA-121920	-25.78	0.37	Wood	intcal13	3
2122	332	3864	26	IAAA-121921	-27.22	0.37	Wood	intcal13	3
2123	333	4243	28	IAAA-111895	-26.25	0.43	Charred Remain	intcal13	3
2124	333	4377	29	IAAA-111896	-30.27	0.46	Charred Remain	intcal13	3
2125	333	4369	28	IAAA-111897	-31.05	0.48	Charred Remain	intcal13	3
2126	333	4494	28	IAAA-111898	-27.6	0.51	Charred Remain	intcal13	3
2127	335	3260	30	IAAA-51903	-25.82	0.74	Wood	intcal13	3
2128	335	3130	30	IAAA-51904	-26.81	0.89	Wood	intcal13	3
2129	335	3200	40	IAAA-51905	-26.67	0.92	Wood	intcal13	3
2130	335	3240	40	IAAA-51906	-25.56	0.73	Wood	intcal13	3
2131	335	3170	40	IAAA-51907	-28	0.77	Wood	intcal13	3
2133	335	3050	30	IAAA-51909	-27.29	0.87	Wood	intcal13	3
2134	335	3370	40	IAAA-51910	-25.1	0.97	Wood	intcal13	3
2138	335	3120	30	IAAA-51915	-27.28	0.81	Wood	intcal13	3
2140	335	4110	40	IAAA-51917	-26	0.92	Wood	intcal13	3
2143	337	4490	40	IAAA-51441	-26.77	0.98	Charred Remain	intcal13	3
2144	337	4370	40	IAAA-51442	-28.35	0.87	Wood	intcal13	3
2145	337	4630	40	IAAA-51443	-27.17	0.98	Charred Remain	intcal13	3
2147	338	4430	40	IAAA-51663	-27.72	0.81	Wood	intcal13	3
2148	338	4520	40	IAAA-51664	-28.31	0.89	Wood	intcal13	3
2149	338	4450	40	IAAA-51665	-29.14	0.87	Wood	intcal13	3
2150	338	4460	40	IAAA-51666	-27.19	0.93	Wood	intcal13	3
2151	338	3530	40	IAAA-51667	-26.27	0.85	Wood	intcal13	3
2152	273	2505	24	PLD-3926	-29.07	0.2	Charred Remain	intcal13	3
2155	273	2524	19	PLD-3929	-25.18	0.11	Charred Remain	intcal13	3
2156	273	2522	21	PLD-3930	-26.49	0.12	Charred Remain	intcal13	3
2159	273	2529	19	PLD-3933	-24.14	0.14	Charred Remain	intcal13	3
2161	273	2521	19	PLD-3935	-24.69	0.12	Charred Remain	intcal13	3
2163	273	2529	19	PLD-3937	-24.28	0.15	Charred Remain	intcal13	3
2164	273	2506	19	PLD-3938	-27.26	0.12	Charred Remain	intcal13	3
2166	273	2513	20	PLD-3940	-26.91	0.18	Charred Remain	intcal13	3
2169	273	2518	22	PLD-3943	-24.63	0.11	Charred Remain	intcal13	3
2173	273	2521	23	PLD-3947	-25.66	0.13	Charred Remain	intcal13	3
2192	273	2534	21	PLD-4232	-25.23	0.14	Charred Remain	intcal13	3
2193	273	2518	22	PLD-4233	-28.42	0.15	Charred Remain	intcal13	3
2196	273	2506	22	PLD-4236	-24.48	0.13	Charred Remain	intcal13	3
2197	273	2513	21	PLD-4237	-25.14	0.12	Charred Remain	intcal13	3
2199	273	2515	22	PLD-4239	-26.31	0.15	Charred Remain	intcal13	3
2200	273	2534	22	PLD-4240	-25.24	0.13	Charred Remain	intcal13	3
2201	273	2538	22	PLD-4241	-24.22	0.12	Charred Remain	intcal13	3
2202	273	2562	22	PLD-4242	-26.84	0.14	Charred Remain	intcal13	3
2203	273	2517	22	PLD-4243	-26.03	0.12	Charred Remain	intcal13	3
2204	273	2529	22	PLD-4244	-24.72	0.14	Charred Remain	intcal13	3
2207	273	2520	24	PLD-4247	-26.23	0.16	Charred Remain	intcal13	3
2209	273	2538	24	PLD-4249	-26.99	0.19	Charred Remain	intcal13	3
2210	273	2507	22	PLD-4250	-25.83	0.13	Charred Remain	intcal13	3
2211	273	2538	23	PLD-4251	-24.2	0.16	Charred Remain	intcal13	3
2213	273	2530	23	PLD-4253	-24.11	0.13	Charred Remain	intcal13	3
2216	273	2510	22	PLD-4256	-25.24	0.12	Charred Remain	intcal13	3
2217	273	2538	22	PLD-4257	-24.87	0.14	Charred Remain	intcal13	3
2219	273	2504	22	PLD-4259	-24.54	0.1	Charred Remain	intcal13	3
2220	273	2554	22	PLD-4260	-24.45	0.12	Charred Remain	intcal13	3
2222	273	2554	22	PLD-4262	-24.81	0.13	Charred Remain	intcal13	3
2223	273	2522	22	PLD-4263	-24.58	0.13	Charred Remain	intcal13	3
2224	273	2523	22	PLD-4264	-24.75	0.13	Charred Remain	intcal13	3
2225	273	2519	22	PLD-4265	-25.66	0.11	Charred Remain	intcal13	3
2226	273	2510	22	PLD-4266	-24.43	0.1	Charred Remain	intcal13	3
2229	273	2523	21	PLD-4269	-24.06	0.12	Charred Remain	intcal13	3
2231	273	2516	24	PLD-4271	-24.53	0.12	Charred Remain	intcal13	3
2232	273	2548	21	PLD-6625	-26.16	0.2	Charred Remain	intcal13	3
2234	273	2563	21	PLD-6627	-24.78	0.2	Charred Remain	intcal13	3
2238	273	2686	22	PLD-6631	-30.4	0.2	Charred Remain	intcal13	3
2242	339	3833	25	PLD-12026	-29.36	0.24	Charred Remain	intcal13	3
2243	339	3792	25	PLD-12027	-26.5	0.19	Charred Remain	intcal13	3
2253	340	2714	18	PLD-6838	-26.25	0.15	Pottery Food Residue	intcal13	3
2256	341	3680	25	PLD-3388	-24.8	NA	Charred Remain	intcal13	3
2257	341	4455	25	PLD-3889	-25.1	NA	Charred Remain	intcal13	3
2259	343	3202	24	PLD-9547	-25	0.14	Charred Remain	intcal13	3
2260	345	3280	30	IAAA-72204	-25.96	0.7	Charred Remain	intcal13	3
2262	346	3636	28	PLD-12076	-27.25	0.19	Charred Remain	intcal13	3
2263	346	3693	24	PLD-12077	-28.26	0.14	Charred Remain	intcal13	3
2264	346	3590	24	PLD-12079	-27.18	0.19	Charred Remain	intcal13	3
2265	346	4340	25	PLD-12080	-27.01	0.14	Charred Remain	intcal13	3
2266	346	3755	25	PLD-12081	-28.24	0.17	Charred Remain	intcal13	3
2267	346	3525	25	PLD-12082	-26.33	0.22	Charred Remain	intcal13	3
2268	326	3467	33	IAAA-82670	-25.06	0.8	Wood	intcal13	3
2270	326	3519	31	IAAA-82672	-25.06	0.84	Wood	intcal13	3
2271	326	3413	32	IAAA-82673	-26.54	0.49	Wood	intcal13	3
2272	326	3524	33	IAAA-82674	-28.66	0.61	Wood	intcal13	3
2273	326	3051	32	IAAA-82675	-28.4	0.46	Wood	intcal13	3
2274	326	2800	31	IAAA-82676	-27.44	0.65	Wood	intcal13	3
2275	326	2731	33	IAAA-82677	-24.47	0.82	Wood	intcal13	3
2276	326	2686	34	IAAA-82678	-32.17	0.77	Wood	intcal13	3
2277	347	2507	26	PLD-9633	-25.51	0.17	Charred Remain	intcal13	3
2278	347	3657	29	PLD-9634	-27.11	0.17	Charred Remain	intcal13	3
2283	348	2500	31	IAAA-82877	-26.15	0.26	Charred Remain	intcal13	3
2302	348	2510	32	IAAA-92310	-27.2	0.37	Charred Remain	intcal13	3
2304	348	2577	33	IAAA-92312	-26.58	0.29	Charred Remain	intcal13	3
2305	349	3804	33	IAAA-92721	-25.64	0.38	Charred Remain	intcal13	3
2307	349	2640	32	IAAA-92723	-27.82	0.27	Charred Remain	intcal13	3
2311	351	4655	36	IAAA-91847	-25.16	0.52	Wood	intcal13	3
2312	351	4728	35	IAAA-91848	-25.28	0.53	Wood	intcal13	3
2313	351	4678	36	IAAA-91849	-25.24	0.52	Wood	intcal13	3
2314	351	4823	35	IAAA-91850	-26.47	0.61	Wood	intcal13	3
2315	351	4386	36	IAAA-91851	-26.51	0.58	Wood	intcal13	3
2316	351	4455	35	IAAA-91852	-26.38	0.4	Wood	intcal13	3
2317	352	4062	34	IAAA-91855	-28.28	0.84	Wood	intcal13	3
2318	352	4167	33	IAAA-91856	-25.83	0.38	Wood	intcal13	3
2319	352	4564	31	IAAA-103524	-30.33	0.51	Wood	intcal13	3
2320	352	4619	31	IAAA-103525	-27.02	0.64	Charred Remain	intcal13	3
2321	352	5596	32	IAAA-103526	-26.18	0.4	Charred Remain	intcal13	3
2322	352	3617	27	IAAA-103527	-26.03	0.44	Wood	intcal13	3
2323	352	5649	30	IAAA-103528	-24.6	0.54	Charred Remain	intcal13	3
2325	352	3621	27	IAAA-103530	-27.08	0.61	Wood	intcal13	3
2326	352	4661	29	IAAA-103531	-25.62	0.58	Wood	intcal13	3
2327	352	3650	28	IAAA-103533	-25.52	0.58	Wood	intcal13	3
2328	353	3962	30	IAAA-112579	-28.75	0.74	Wood	intcal13	3
2330	353	3984	30	IAAA-112581	-31.84	0.54	Wood	intcal13	3
2332	353	3773	27	IAAA-112583	-26.83	0.49	Wood	intcal13	3
2333	354	4470	30	IAAA-102928	-27.87	0.5	Wood	intcal13	3
2334	354	4160	30	IAAA-102929	-27.99	0.42	Wood	intcal13	3
2335	354	4440	30	IAAA-102930	-29.56	0.4	Wood	intcal13	3
2336	354	4940	30	IAAA-102931	-26.3	0.58	Wood	intcal13	3
2337	354	4430	30	IAAA-102932	-26.22	0.35	Wood	intcal13	3
2338	354	4450	30	IAAA-102933	-25.59	0.35	Wood	intcal13	3
2339	354	4710	30	IAAA-102934	-24.64	0.26	Wood	intcal13	3
2341	354	4880	30	IAAA-102937	-28.13	0.46	Wood	intcal13	3
2342	355	3979	27	IAAA-103317	-24.9	0.53	Wood	intcal13	3
2343	355	4796	30	IAAA-103318	-27.5	0.6	Wood	intcal13	3
2344	355	4857	31	IAAA-103319	-24.95	0.54	Wood	intcal13	3
2345	355	4743	30	IAAA-103320	-24.29	0.55	Wood	intcal13	3
2346	355	4687	30	IAAA-103321	-27.35	0.68	Wood	intcal13	3
2347	355	4587	29	IAAA-103322	-26.8	0.43	Wood	intcal13	3
2348	355	5479	30	IAAA-103323	-24.41	0.57	Wood	intcal13	3
2349	355	3942	28	IAAA-103324	-28	0.51	Wood	intcal13	3
2350	355	3617	28	IAAA-103325	-26.77	0.55	Wood	intcal13	3
2351	355	3965	28	IAAA-103326	-25.67	0.59	Wood	intcal13	3
2352	355	3966	28	IAAA-103327	-24.43	0.42	Wood	intcal13	3
2353	355	7105	35	IAAA-103328	-25.45	0.52	Wood	intcal13	3
2354	355	7198	35	IAAA-103329	-26.15	0.67	Wood	intcal13	3
2355	355	4788	31	IAAA-103330	-29.09	0.73	Wood	intcal13	3
2356	355	4769	30	IAAA-103331	-26.34	0.36	Wood	intcal13	3
2357	355	4782	29	IAAA-112213	-25.4	0.46	Wood	intcal13	3
2363	354	3715	30	PLD-3375	-26.55	0.13	Charred Remain	intcal13	3
2364	354	3745	25	PLD-3376	-24.88	0.12	Charred Remain	intcal13	3
2365	354	3765	25	PLD-3377	-25.86	0.12	Charred Remain	intcal13	3
2366	354	3730	25	PLD-3378	-25.1	0.11	Charred Remain	intcal13	3
2367	354	3740	25	PLD-3379	-25.26	0.11	Charred Remain	intcal13	3
2368	354	3705	25	PLD-3380	-24.64	0.11	Charred Remain	intcal13	3
2370	354	3660	25	PLD-3382	-26.15	0.11	Charred Remain	intcal13	3
2371	354	3615	25	PLD-3383	-24.62	0.11	Charred Remain	intcal13	3
2372	354	3635	25	PLD-3384	-24.99	0.11	Charred Remain	intcal13	3
2413	358	4540	40	IAAA-72173	-26.94	0.65	Charred Remain	intcal13	3
2414	358	4490	40	IAAA-72174	-27.66	0.32	Charred Remain	intcal13	3
2415	358	3490	30	IAAA-72175	-25.99	0.83	Charred Remain	intcal13	3
2416	358	3530	30	IAAA-72176	-26.58	0.56	Charred Remain	intcal13	3
2417	358	3410	30	IAAA-72177	-26.09	0.86	Charred Remain	intcal13	3
2420	358	3220	30	IAAA-72182	-27	0.5	Charred Remain	intcal13	3
2422	359	4037	35	IAAA-91740	-25.29	0.35	Wood	intcal13	3
2423	359	3525	35	IAAA-91741	-27.49	0.62	Wood	intcal13	3
2424	359	3725	35	IAAA-91742	-26.44	0.65	Wood	intcal13	3
2425	359	3808	35	IAAA-91743	-26.77	0.47	Wood	intcal13	3
2426	359	3339	35	IAAA-91744	-24.09	0.58	Wood	intcal13	3
2427	359	3730	34	IAAA-91745	-25.88	0.51	Wood	intcal13	3
2428	359	5590	37	IAAA-91746	-24.55	0.7	Wood	intcal13	3
2429	359	3488	33	IAAA-91747	-26.35	0.71	Wood	intcal13	3
2431	359	3278	33	IAAA-91749	-24.5	0.63	Wood	intcal13	3
2432	359	3280	33	IAAA-91750	-25.43	0.65	Wood	intcal13	3
2435	359	3799	34	IAAA-91753	-24.89	0.64	Wood	intcal13	3
2436	359	3894	32	IAAA-91754	-25.75	0.43	Wood	intcal13	3
2438	359	3940	33	IAAA-91756	-25.86	0.58	Wood	intcal13	3
2439	359	3809	33	IAAA-91757	-26.18	0.51	Wood	intcal13	3
2440	359	3709	35	IAAA-91758	-25.86	0.51	Wood	intcal13	3
2441	359	3801	34	IAAA-91759	-26.44	0.61	Wood	intcal13	3
2442	359	3973	34	IAAA-91760	-26.01	0.67	Wood	intcal13	3
2443	359	3915	34	IAAA-91761	-26.62	0.53	Wood	intcal13	3
2444	359	3854	33	IAAA-91762	-24.55	0.67	Wood	intcal13	3
2446	359	3888	34	IAAA-91764	-25.9	0.63	Wood	intcal13	3
2447	359	3890	34	IAAA-91765	-25.34	0.62	Wood	intcal13	3
2448	359	3915	35	IAAA-91766	-27.03	0.52	Wood	intcal13	3
2449	359	3977	35	IAAA-91767	-26.28	0.68	Wood	intcal13	3
2450	359	6759	42	IAAA-91768	-28.24	0.57	Wood	intcal13	3
2451	359	3838	35	IAAA-91769	-25.71	0.55	Wood	intcal13	3
2452	359	3971	35	IAAA-91770	-25.68	0.65	Wood	intcal13	3
2453	359	3741	35	IAAA-91771	-25	0.64	Wood	intcal13	3
2454	359	3790	28	IAAA-102472	-26.94	0.55	Charred Remain	intcal13	3
2455	359	3820	28	IAAA-102473	-24.45	0.48	Charred Remain	intcal13	3
2457	359	3707	29	IAAA-102475	-24.6	0.4	Wood	intcal13	3
2458	359	3699	29	IAAA-102476	-27.12	0.47	Wood	intcal13	3
2460	359	3811	28	IAAA-102478	-25	0.38	Wood	intcal13	3
2461	359	3837	28	IAAA-102479	-25.79	0.54	Wood	intcal13	3
2462	359	3806	29	IAAA-102480	-28.28	0.51	Wood	intcal13	3
2463	359	3967	29	IAAA-102481	-25.56	0.38	Wood	intcal13	3
2464	360	4736	28	IAAA-112561	-24.98	0.49	Charred Remain	intcal13	3
2465	360	4995	28	IAAA-112562	-25.73	0.44	Charred Remain	intcal13	3
2466	360	4696	28	IAAA-112563	-26.4	0.42	Charred Remain	intcal13	3
2467	360	4755	28	IAAA-112564	-31.08	0.46	Charred Remain	intcal13	3
2468	360	4782	28	IAAA-112565	-27.41	0.44	Charred Remain	intcal13	3
2469	361	3690	27	IAAA-112584	-24.44	0.51	Wood	intcal13	3
2472	361	3748	24	IAAA-122281	-31.31	0.42	Wood	intcal13	3
2473	361	3626	22	IAAA-122282	-25.69	0.28	Wood	intcal13	3
2474	361	3765	22	IAAA-122283	-25.67	0.27	Charred Remain	intcal13	3
2475	361	3996	23	IAAA-122284	-27.02	0.26	Wood	intcal13	3
2476	361	3842	25	IAAA-122285	-29.69	0.48	Wood	intcal13	3
2478	362	4117	29	IAAA-123275	-26.7	0.27	Wood	intcal13	3
2479	362	3610	27	IAAA-123276	-26.71	0.43	Wood	intcal13	3
2480	363	3027	25	IAAA-122286	-25.75	0.5	Charred Remain	intcal13	3
2481	363	2919	27	IAAA-122287	-25.53	0.66	Charred Remain	intcal13	3
2482	363	2997	27	IAAA-122288	-28.57	0.28	Charred Remain	intcal13	3
2483	363	3006	26	IAAA-122289	-24.51	0.67	Charred Remain	intcal13	3
2485	363	2591	24	IAAA-141110	-29.95	0.36	Lacquer	intcal13	3
2486	363	3311	24	IAAA-141111	-25.53	0.51	Lacquer	intcal13	3
2488	364	4126	28	IAAA-123267	-25.26	0.29	Charred Remain	intcal13	3
2489	364	3873	28	IAAA-123268	-24.52	0.44	Charred Remain	intcal13	3
2490	364	4142	28	IAAA-123269	-26.63	0.42	Charred Remain	intcal13	3
2491	364	3937	27	IAAA-123270	-26.37	0.41	Charred Remain	intcal13	3
2493	364	4476	26	IAAA-123272	-25.16	0.35	Charred Remain	intcal13	3
2494	364	3556	26	IAAA-123273	-27.13	0.29	Charred Remain	intcal13	3
2496	365	4994	24	PLD-28526	-24.72	0.16	Pottery Food Residue	intcal13	3
2497	365	5066	24	PLD-28527	-27.36	0.17	Pottery Food Residue	intcal13	3
2498	366	5091	35	IAAA-91772	-24.53	0.51	Wood	intcal13	3
2500	366	5065	35	IAAA-91774	-25.91	0.42	Wood	intcal13	3
2502	366	5011	33	IAAA-91776	-27.14	0.4	Wood	intcal13	3
2503	366	7203	36	IAAA-103347	-26.54	0.59	Wood	intcal13	3
2504	366	5073	32	IAAA-103348	-24.96	0.57	Wood	intcal13	3
2505	366	5114	30	IAAA-103349	-25.15	0.66	Wood	intcal13	3
2506	366	4907	29	IAAA-103350	-25.84	0.51	Wood	intcal13	3
2508	366	4996	27	IAAA-112590	-25.01	0.38	Wood	intcal13	3
2509	366	3989	29	IAAA-112591	-25.07	0.81	Wood	intcal13	3
2510	367	4509	27	IAAA-123248	-24.57	0.38	Wood	intcal13	3
2511	367	4656	27	IAAA-123249	-24.44	0.51	Wood	intcal13	3
2512	367	4421	28	IAAA-123250	-24.91	0.3	Wood	intcal13	3
2513	367	4433	28	IAAA-123251	-24.31	0.37	Wood	intcal13	3
2514	367	4484	28	IAAA-123252	-24.7	0.31	Wood	intcal13	3
2515	367	5610	29	IAAA-123253	-24.58	0.26	Wood	intcal13	3
2518	367	3628	27	IAAA-123256	-28.2	0.31	Wood	intcal13	3
2520	325	4446	29	IAAA-102910	-28.72	0.54	Wood	intcal13	3
2521	325	4381	31	IAAA-102911	-25.06	0.45	Wood	intcal13	3
2522	325	4398	30	IAAA-102912	-27.29	0.42	Seed/Nut	intcal13	3
2523	325	4372	30	IAAA-102913	-26.82	0.51	Wood	intcal13	3
2524	325	4418	31	IAAA-102914	-28.63	0.56	Seed/Nut	intcal13	3
2525	325	4388	30	IAAA-102915	-25.74	0.47	Seed/Nut	intcal13	3
2526	325	4151	29	IAAA-102916	-29.56	0.44	Wood	intcal13	3
2527	325	4087	29	IAAA-102917	-28.12	0.29	Wood	intcal13	3
2528	325	3681	27	IAAA-102919	-26.36	0.52	Wood	intcal13	3
