# Supplementary material for: Summed Probability Distribution of 14C Dates Suggests Regional Divergences in the Population Dynamics of the Jomon Period in Eastern Japan
Source: PLoS One. 2016 Apr 29;11(4):e0154809. doi: 10.1371/journal.pone.0154809 (PMC4851332; doi:10.1371/journal.pone.0154809)
Supplement: S2 File — (ZIP) [file pone.0154809.s003.zip › S2/data/sites.csv]

SiteID	SiteName	Latitude	Longitude	Prefecture
1	Inayama	40.819889	140.788139	Aomori
3	Higashimichinokami	40.6976	141.266	Aomori
4	Hatanai	40.3742	141.489	Aomori
5	Sannaimaruyama	40.8111	140.706	Aomori
6	Chikano	40.805	140.705	Aomori
8	Shinden	40.4795	141.492	Aomori
9	Tashiro	40.3934	141.528	Aomori
10	Sasanosawa(3)	40.5008	141.148	Aomori
12	Korekawanakai	40.4719	141.495	Aomori
14	Yoneyama(2)	40.8427	140.848	Aomori
15	Sannaisawabe(3)	40.8157	140.691	Aomori
16	Naradate	40.4836	141.527	Aomori
20	Kawaratai	40.5267	140.226	Aomori
21	Ichioji	40.47	141.494	Aomori
22	Sannaimaruyama(9)	40.8082	140.693	Aomori
23	Katano	40.4784	141.488	Aomori
24	Neinuma(3)	40.7521	141.369	Aomori
25	Tominosawa(2)	40.9784	141.333	Aomori
26	Sunawa	40.7261	140.396	Aomori
31	Futamata(2)	40.7985	140.676	Aomori
33	Kazahari(1)	40.4744	141.501	Aomori
35	Komakino	40.7341	140.731	Aomori
37	Tamamizu(3)	40.8416	140.838	Aomori
40	Sannaimaruyama(6)	40.8	140.7	Aomori
42	Akedo	40.5257	141.218	Aomori
43	Sannai	40.8099	140.69	Aomori
44	Nishibaritai	40.4724	141.219	Aomori
45	Kaminojiri	40.8438	140.846	Aomori
46	Asahiyama(2)	40.7138	140.709	Aomori
47	Nojiri(1)	40.7457	140.581	Aomori
48	Tokoshinai	40.736	140.335	Aomori
49	Shishigami	40.4747	141.185	Aomori
50	Ooyazawanoda	40.7943	140.668	Aomori
51	Shinjohiraoka(4)	40.8313	140.688	Aomori
56	Nirakubo	40.469	141.46	Aomori
60	Takaya	40.5267	141.217	Aomori
72	Yamada(2)	41.005	140.643	Aomori
73	Nakadaira	40.7224	140.551	Aomori
93	Rokujuhara A	36.0668	140.192	Ibaragi
94	Kaminokubo	36.3004	138.878	Gunma
95	Higashimine	36.5	139.04	Gunma
96	Gotanda	36.268	139.294	Gunma
97	Asahikubo C	36.44	139.06	Gunma
98	Nakaomaeda 2	36.1212	139.214	Saitama
100	Shinoharaoohara	35.5	139.62	Kanagawa
101	Kohoku New Town - Takayama	35.494	139.498	Kanagawa
103	Aburatsubo	35.1598	139.61808	Kanagawa
104	Harahigashi	35.5858	139.312	Kanagawa
105	Kawashirinakamura	35.5908	139.302	Kanagawa
106	SFC	35.387748	139.427814	Kanagawa
107	Minamisaku	35.6625	140.213	Chiba
108	Sumifurusawaminami I	35.7094	140.286	Chiba
109	Kasori	35.6239	140.164	Chiba
110	Awashimadai	35.7199	140.838	Chiba
111	Musashinokokubunji	35.6949	139.477	Tokyo
112	Kitaegota	35.726	139.669	Tokyo
114	Tama New Town N. 520	35.6269	139.465	Tokyo
115	Tadao	35.569	139.413	Tokyo
116	Shitanoyai	35.725	139.565	Tokyo
117	Nishigahara	35.7429	139.743	Tokyo
118	Oohashi	35.6533	139.68	Tokyo
119	Mukaigo	35.6888	139.423	Tokyo
120	Nakauchi	37.0094	140.167	Tochigi
122	Douzenkubo	36.29	138.88	Gunma
123	Jinba	36.4	138.83	Gunma
124	Ushiroya	36.031664	139.565932	Saitama
125	Kamitsuchidanaminami	35.4155	139.446	Kanagawa
126	Inariyama	35.4277	139.625	Kanagawa
128	Sanada – Kitakaname Group	35.3667	139.281	Kanagawa
129	Nishinei	35.7862	140.122	Chiba
131	Doumekiyatsu	35.75	139.91	Chiba
132	Noda	35.5553	140.187	Chiba
133	Miwanoyama	35.86	139.9	Chiba
134	Tama New Town N. 243	35.5975	139.366	Tokyo
135	Shimoyakebe	35.7663	139.451	Tokyo
136	Ternohigashi	36.3281	139.88	Tochigi
142	Mamiana	35.7684	140.104	Chiba
158	Ootsubo	35.258885	139.874332	Chiba
159	Mukaihara	36.54	138.64	Gunma
162	Kohoku New Town – Ninzakimachi	35.54	139.56	Kanagawa
163	Mizuko	35.8457	139.561	Saitama
164	Haneoka	35.3057	139.269	Kanagawa
215	Nekomatsu	36.2692	140.284	Ibaragi
216	Okadaira	36.0139	140.351	Ibaragi
218	Juoodoo	36.5575	140.619	Ibaragi
219	Ookawazoe(3)	40.5261	140.217	Aomori
220	Ookawazoe(4)	40.5239	140.216	Aomori
221	Onikawabe(3)	40.5306	140.234	Aomori
222	Ashizawa(2)	40.5272	140.236	Aomori
223	Akasaka	40.6653	140.636	Aomori
224	Kanbara(2)	40.7078	140.4	Aomori
225	Kawaharatai(4)	40.5281	140.228	Aomori
226	Shinmachino	40.7832	140.751	Aomori
227	Maekawa	40.6297	140.546	Aomori
228	Sasako(2)	40.4691666666667	141.466944444444	Aomori
229	Yamada(4)	40.995	140.64	Aomori
232	Doubutsukanuka	40.4516	141.6419	Aomori
233	Fujisawa(2)	40.4522	141.643	Aomori
234	Mizukami(4)	40.538	140.2483	Aomori
235	Ookawazoe(1)	40.5291	140.2161	Aomori
236	Horikirizawa(2)	40.6497	141.353	Aomori
237	Shitobashitomita	40.9425	140.633	Aomori
238	Ushirogata(1)	40.9408	140.6339	Aomori
239	Sunakose	40.53	140.2433	Aomori
240	Ookawazoe(2)	40.52444	140.2219	Aomori
241	Karinba 1	42.885806	141.588806	Hokkaido
242	Ishikarikouyouyama 49	43.148499	141.314124	Hokkaido
243	Yonehara 4	42.564485	141.980581	Hokkaido
244	Miyato 4	42.565685	141.978623	Hokkaido
245	Honioigawaugan	43.310493	145.541785	Hokkaido
247	Riyamunai3	42.99946	140.540623	Hokkaido
248	Oomachi2	42.769097	141.819696	Hokkaido
249	Hinode4	43.103148	140.823736	Hokkaido
251	Kiusu4	42.88194	141.71123	Hokkaido
252	Kojohama2	42.45819	141.19457	Hokkaido
253	Yamakoshi2	42.22426	140.33724	Hokkaido
254	Yukanboshi E2	42.87234	141.59402	Hokkaido
255	Yukanboshi E11	42.87308	141.59702	Hokkaido
256	Nishishimamatsu5	42.9078	141.56772	Hokkaido
257	Honioi3tateanagun	43.30622	145.53906	Hokkaido
258	Ooiwa5	42.02036	140.84277	Hokkaido
259	Chipunii 2	42.86847	141.7153	Hokkaido
260	C424	43.07417	141.32118	Hokkaido
262	Shiratakidai30chiten	43.87433	143.16965	Hokkaido
263	Karinba 3	42.88923	141.59389	Hokkaido
264	Kashiwagigawa13	42.89916	141.56378	Hokkaido
265	Otoshibe1	42.18428	140.42395	Hokkaido
267	Nodaoi1	42.22056	140.34569	Hokkaido
268	Honioi2tateanagun	43.31462	145.55463	Hokkaido
269	Hamaatsuma3	42.61024	141.86146	Hokkaido
270	Oruika1	42.85899	141.70862	Hokkaido
271	Oruika2	42.86201	141.71199	Hokkaido
272	Ishikura2	42.15728	140.46915	Hokkaido
273	Tsuishikari2	43.12939	141.51707	Hokkaido
275	Namabuchi 2	42.38584	139.82859	Hokkaido
284	Kiusu 7	42.87759	141.72736	Hokkaido
285	Kiusu 5	42.87984	141.72077	Hokkaido
290	Takisato 32	43.44784	142.31315	Hokkaido
298	N30	43.07862	141.31143	Hokkaido
299	Herokaruusu	43.03564	140.51555	Hokkaido
303	Hanaoka 2	42.46229	140.33066	Hokkaido
304	Kamishirataki 7	43.8707	143.15095	Hokkaido
305	Higashimachi	44.02909	142.41811	Hokkaido
306	Yamasaki 4	42.33129	140.27437	Hokkaido
308	Yamasaki 5	42.33515	140.27645	Hokkaido
310	Nodaoi 2	42.22059	140.351	Hokkaido
311	Nodaoi 4	42.22149	140.35661	Hokkaido
316	Ishikura	41.76556	140.84495	Hokkaido
318	Usakumai N	42.81459	141.59364	Hokkaido
320	Tomino 3	42.51803	140.36179	Hokkaido
324	Minamigaoka 4	43.78083	143.90863	Hokkaido
325	Tateno 2	41.79336	140.61733	Hokkaido
326	Umekawa 4	42.82908	141.69113	Hokkaido
327	Mautasappu	42.45762	142.1958	Hokkaido
328	Kenomai 2	42.4625	142.17341	Hokkaido
329	Shimamatsu B Chashi Shimamatsusawa 8	42.92141	141.53848	Hokkaido
330	Kitakogane 2	42.40455	140.91221	Hokkaido
331	Moheji 4	41.76346	140.58826	Hokkaido
332	Yukanboshi E1	42.86802	141.58435	Hokkaido
333	Shibetsugawaguchisagan 2	43.67068	145.11437	Hokkaido
335	Yafurai 7	41.77475	140.59926	Hokkaido
337	Morikawa	42.08459	140.57053	Hokkaido
338	Tateno 4	41.79758	140.61649	Hokkaido
339	Takasago	42.54265	140.77486	Hokkaido
340	Kamicharo	43.11593	143.89723	Hokkaido
341	Nigorikawasagan	42.14703	140.48184	Hokkaido
343	Yafurai 9	41.77831	140.60352	Hokkaido
345	Kashiwagigawa 4	42.89095	141.55106	Hokkaido
346	Ishikura 1	42.14961	140.4804	Hokkaido
347	Horokasawa I	43.90889	143.21414	Hokkaido
348	Tenneru 1	43.00763	144.43184	Hokkaido
349	Kitakami 4	43.76766	143.85033	Hokkaido
351	Oohira	41.6911	140.44739	Hokkaido
352	Hebinai 2	41.69369	140.45888	Hokkaido
353	Minamirokugousagan	42.95079	141.71428	Hokkaido
354	Tateno 6	41.78922	140.61767	Hokkaido
355	Kikonai	41.68526	140.44102	Hokkaido
358	Shukubaigawaono	42.83328	141.69171	Hokkaido
359	Shimohororo 1	43.15259	144.33056	Hokkaido
360	Satsukari 5	41.70362	140.47212	Hokkaido
361	Kamaya 8	41.72604	140.53199	Hokkaido
362	Toubetsugawasagan	41.75948	140.58364	Hokkaido
363	Asahi	42.73615	141.90042	Hokkaido
364	Miyako	42.22932	139.81626	Hokkaido
365	Tsubunoshinai 2	44.23276	143.53112	Hokkaido
366	Toosamuporokoshuhentateanagun	43.38052	145.75964	Hokkaido
367	Onikishibe 1	42.76613	142.00333	Hokkaido
