# Supplementary material for: Summed Probability Distribution of 14C Dates Suggests Regional Divergences in the Population Dynamics of the Jomon Period in Eastern Japan
Source: PLoS One. 2016 Apr 29;11(4):e0154809. doi: 10.1371/journal.pone.0154809 (PMC4851332; doi:10.1371/journal.pone.0154809)
Supplement: S2 File — (ZIP) [file pone.0154809.s003.zip › S2/README.md]

# Source Codes, Scripts, and Data for the paper "Summed Probability Distribution of 14C Dates suggests Regional Divergences in the Population Dynamics of the Jomon Period in Eastern Japan" by Crema, E.R., Habu, J., Kobayashi, K., and Madella, M.

## Paper Reference 

## Author of the Repository:
Enrico R. Crema (enrico.crema@gmail.com)

## Contents
* Core and utility R functions for analysis of 14C Summed Probability Distribution, including hypothesis testing against fitted null models (Exponential and Uniform distribution) and a permutation test for comparing two or more observed datasets. 
* Script for generating figure 1~3 on the paper "Summed Probability Distribution of 14C Dates suggest divergence in the population dynamics of Central and Northern Japan during the Jomon Period"
* 14C Dates from Hokkaido, Aomori, Gunma, Ibaraki, Tochigi, Tokyo, Saitama, Kanagawa, and Chiba prefectures in Japan
* Site location (approximate to ~1km) of the 14C samples

## Licences
Text: CC-BY (http://creativecommons.org/licenses/by/4.0/)

Code: MIT (http://opensource.org/licenses/MIT year: 2014, copyright holder: Enrico R. Crema)

Data: CC0 (http://creativecommons.org/publicdomain/zero/1.0/) attribution requested in reuse


## Dependencies
R version 3.1.2 (2014-10-31)
Platform: x86_64-apple-darwin13.4.0 (64-bit)

attached base packages:
* stats
* graphics
* grDevices
* utils
* datasets
* methods
* base     

other attached packages:
* zoo_1.7-12
* mapdata_2.2-5
* GISTools_0.7-4
* rgeos_0.3-11
* MASS_7.3-35       
* RColorBrewer_1.1-2 
* maps_2.3-9
* maptools_0.8-36
* rworldmap_1.3-1
* sp_1.1-1
* Bchron_4.1.1
* inline_0.3.13     

loaded via a namespace (and not attached):
* coda_0.16-1
* ellipse_0.3-8
* fields_7.1
* foreign_0.8-61
* grid_3.1.2     
* hdrcde_3.1
* lattice_0.20-29
* mclust_4.4
* spam_1.0-1
